# Supplementary material for: Construction of an RNA modification-related gene predictive model associated with prognosis and immunity in gastric cancer
Source: BMC Bioinformatics. 2023 Apr 15;24:147. doi: 10.1186/s12859-023-05283-3 (PMC10105968; doi:10.1186/s12859-023-05283-3)
Supplement: Supplementary file 1 — Additional file 1. Table S1: RNA modification-related genes. [file 12859_2023_5283_MOESM1_ESM.xlsx]

## Sheet: Table S1
Table S1. RNA modification-related genes.
	ALKBH1
	ALKBH3
	ALKBH5
	ALYREF
	BMT2
	DNMT1
	DNMT3A
	DNMT3B
	FMR1
	FTO
	HNRNPA2B1
	HNRNPC
	HNRNPG
	IGF2BP1
	IGF2BP2
	IGF2BP3
	KIAA1499
	LRPPRC
	METTL14
	METTL16
	METTL3
	NOP2
	NSUN1
	NSUN2
	NSUN3
	NSUN4
	NSUN5
	NSUN7
	RBM1
	RBM15
	RBM15B
	RBMX
	RRP8
	TET2
	TRDMT1
	TRMT10C
	TRMT6
	TRMT61A
	TRMT61B
	TRMT61C
	WTAP
	YBX1
	YTHDC1
	YTHDC2
	YTHDF1
	YTHDF2
	YTHDF3
	ZC3H13
