# Supplementary material for: Construction of an RNA modification-related gene predictive model associated with prognosis and immunity in gastric cancer
Source: BMC Bioinformatics. 2023 Apr 15;24:147. doi: 10.1186/s12859-023-05283-3 (PMC10105968; doi:10.1186/s12859-023-05283-3)
Supplement: Supplementary file 3 — Additional file 3. Table S2: Differentially expressed genes in the high- and low-RNA modification score groups. [file 12859_2023_5283_MOESM3_ESM.xlsx]

## Sheet: Table S2
Table S2. Differentially expressed genes in the high- and low-RNA modification score groups.		logFC	AveExpr	t	P.Value	adj.P.Val	B
	DES	-2.41735	6.3622	-5.32321	1.89e-07	1.49e-06	6.66876
	HSPB6	-2.1425	4.58722	-6.5526	2.19e-10	3.85e-09	13.1835
	MYH11	-2.08364	5.3556	-5.83187	1.31e-08	1.42e-07	9.2322
	CNN1	-2.04301	5.57567	-6.19532	1.74e-09	2.4e-08	11.1795
	ACTG2	-2.00012	6.43111	-5.6036	4.45e-08	4.17e-07	8.05798
	ACKR1	-1.91566	3.65547	-8.24918	3.9e-15	2.72e-13	23.8041
	MFAP4	-1.83892	6.5878	-8.12163	9.39e-15	5.92e-13	22.9474
	SFRP2	-1.80173	6.00149	-5.02562	8.26e-07	5.5e-06	5.26001
	ECRG4	-1.78742	2.16718	-6.7792	5.62e-11	1.18e-09	14.4991
	PRELP	-1.7727	3.87682	-6.80584	4.78e-11	1.02e-09	14.656
	PGC	-1.77154	6.78299	-3.17107	0.00166197	0.0045589	-1.88049
	THBS4	-1.75631	2.91709	-5.94608	7.02e-09	8.29e-08	9.834
	LMOD1	-1.74805	4.19825	-6.50953	2.82e-10	4.81e-09	12.9374
	HSPB7	-1.7426	3.2535	-6.16235	2.1e-09	2.82e-08	10.999
	CCL19	-1.71833	3.90085	-5.90877	8.62e-09	9.91e-08	9.63637
	SYNPO2	-1.71006	3.54926	-5.76712	1.86e-08	1.93e-07	8.89528
	CHRDL2	-1.70407	3.78152	-6.11914	2.68e-09	3.52e-08	10.7636
	OGN	-1.70331	2.94894	-6.03342	4.33e-09	5.42e-08	10.3005
	TAGLN	-1.69235	5.97806	-7.24308	3.14e-12	9.4e-11	17.2956
	LTF	-1.66612	3.64534	-4.86204	1.8e-06	1.09e-05	4.5152
	C7	-1.66487	2.87576	-5.60067	4.52e-08	4.22e-07	8.04318
	SFRP4	-1.65427	4.90683	-5.21982	3.18e-07	2.35e-06	6.17157
	MGP	-1.63958	6.378	-7.04677	1.08e-11	2.8e-10	16.0956
	FLNC	-1.61477	4.25065	-5.41934	1.16e-07	9.73e-07	7.13835
	TPSB2	-1.61413	3.93943	-7.86442	5.39e-14	2.7e-12	21.2469
	CHRDL1	-1.5753	2.18361	-6.69492	9.35e-11	1.85e-09	14.0059
	GREM2	-1.55291	1.94169	-7.88544	4.68e-14	2.39e-12	21.3845
	MYL9	-1.54919	7.83996	-6.70565	8.76e-11	1.75e-09	14.0684
	FBLN1	-1.54723	5.34495	-6.58525	1.8e-10	3.27e-09	13.371
	CCL21	-1.54523	5.50856	-5.40927	1.22e-07	1.02e-06	7.08882
	APOD	-1.53621	5.56012	-4.85795	1.84e-06	1.11e-05	4.49686
	PLN	-1.53141	3.16731	-6.11946	2.67e-09	3.52e-08	10.7653
	RGMA	-1.52171	2.48668	-6.91377	2.47e-11	5.74e-10	15.2963
	SFRP1	-1.52063	2.24315	-6.18443	1.85e-09	2.54e-08	11.1198
	FHL1	-1.51816	4.51981	-6.45345	3.92e-10	6.5e-09	12.6187
	MRGPRF	-1.51159	3.34149	-7.14332	5.91e-12	1.64e-10	16.6827
	PODN	-1.51066	4.2447	-7.46102	7.74e-13	2.86e-11	18.6555
	SST	-1.50165	2.24226	-4.60899	5.8e-06	3.07e-05	3.40513
	ACTA2	-1.47341	6.93656	-7.1881	4.45e-12	1.28e-10	16.9571
	TFF2	-1.46687	6.1764	-2.93736	0.00354409	0.00883977	-2.5677
	CAPN6	-1.46075	3.30085	-5.27669	2.39e-07	1.82e-06	6.44401
	TPSAB1	-1.4576	4.52239	-7.34483	1.64e-12	5.42e-11	17.9269
	ADH1B	-1.44611	1.75867	-6.9005	2.68e-11	6.17e-10	15.2171
	AOC3	-1.44569	4.28594	-7.01479	1.32e-11	3.35e-10	15.9023
	ADRA2A	-1.44328	3.74619	-5.34597	1.69e-07	1.35e-06	6.77929
	CCDC80	-1.43496	4.15271	-6.26487	1.17e-09	1.71e-08	11.5628
	PSCA	-1.43383	4.81385	-3.31469	0.00101995	0.00296427	-1.43369
	PGM5	-1.43206	2.47397	-6.02069	4.64e-09	5.75e-08	10.2321
	C16orf89	-1.42615	1.89743	-7.64276	2.36e-13	9.99e-12	19.8113
	TPX2	1.41587	6.19354	10.4299	3.45e-22	1.12e-18	39.6584
	TOP2A	1.41166	6.15171	9.19908	4.29e-18	8.63e-16	30.446
	HSPB8	-1.4095	3.62572	-6.28063	1.07e-09	1.58e-08	11.6501
	CCL11	-1.40755	4.40827	-6.80088	4.92e-11	1.05e-09	14.6268
	SMOC2	-1.39535	4.74865	-5.89765	9.16e-09	1.04e-07	9.57765
	BARX1	-1.39176	4.43327	-5.31954	1.93e-07	1.51e-06	6.65095
	CRYAB	-1.38905	3.16418	-7.39255	1.21e-12	4.18e-11	18.2252
	GREM1	-1.38487	5.0573	-5.52418	6.74e-08	6e-07	7.6585
	JCHAIN	-1.38415	7.44697	-4.55936	7.25e-06	3.71e-05	3.19353
	SPON1	-1.3813	4.42928	-5.8478	1.2e-08	1.32e-07	9.31558
	PTGIS	-1.37684	3.50635	-5.44538	1.01e-07	8.69e-07	7.26679
	COL14A1	-1.37449	3.7487	-6.64596	1.25e-10	2.41e-09	13.7215
	DCN	-1.37441	5.66654	-8.13549	8.54e-15	5.45e-13	23.0401
	SELP	-1.37386	2.65814	-7.79623	8.51e-14	4.05e-12	20.8023
	FCER1A	-1.36272	1.52401	-8.51155	6.21e-16	5.68e-14	25.5935
	TFF1	-1.36212	8.69551	-3.18466	0.00158811	0.00438313	-1.839
	PIGR	-1.35255	7.79868	-3.11559	0.00199764	0.00536878	-2.04812
	CPXM2	-1.34041	3.31151	-6.22811	1.44e-09	2.05e-08	11.3598
	GABRP	-1.33284	3.76355	-3.78725	0.000181098	0.00064035	0.165933
	CD79A	-1.32604	4.83714	-4.89698	1.53e-06	9.51e-06	4.67249
	MYBL2	1.32249	6.39474	8.66063	2.15e-16	2.26e-14	26.626
	ELN	-1.31723	4.47793	-6.41151	5.01e-10	8.02e-09	12.3817
	TNS1	-1.3166	5.19119	-6.28209	1.06e-09	1.57e-08	11.6582
	SPARCL1	-1.31206	6.90747	-6.44928	4.02e-10	6.64e-09	12.595
	MYLK	-1.30749	4.14485	-5.51853	6.94e-08	6.16e-07	7.63026
	PDLIM3	-1.30605	3.71847	-6.77021	5.93e-11	1.24e-09	14.4463
	BOC	-1.30545	2.18535	-7.36338	1.46e-12	4.9e-11	18.0427
	CPA3	-1.30494	3.9059	-6.41877	4.8e-10	7.74e-09	12.4227
	MFAP5	-1.30383	3.27336	-6.30152	9.48e-10	1.42e-08	11.7661
	GFRA1	-1.29816	1.71621	-7.11754	6.95e-12	1.89e-10	16.5254
	UBE2C	1.28055	6.99264	8.44282	1.01e-15	8.69e-14	25.1212
	TCN1	-1.27933	4.28721	-3.83029	0.000153306	0.000551398	0.32132
	CLEC3B	-1.27264	2.28733	-9.27291	2.48e-18	5.43e-16	30.9804
	KCNMB1	-1.27027	2.61573	-6.32287	8.38e-10	1.28e-08	11.8849
	CASQ2	-1.26952	1.58868	-6.08716	3.2e-09	4.14e-08	10.5902
	HAND2	-1.26081	1.88338	-4.95129	1.18e-06	7.56e-06	4.91893
	CENPF	1.26052	4.3315	9.28119	2.33e-18	5.36e-16	31.0405
	SRPX	-1.25864	3.25504	-6.9597	1.86e-11	4.53e-10	15.571
	SYNM	-1.25633	3.50244	-4.07318	5.82e-05	0.000234329	1.22829
	TACR2	-1.25621	2.32449	-4.57757	6.68e-06	3.47e-05	3.27092
	SSC5D	-1.24683	3.02696	-6.51608	2.71e-10	4.66e-09	12.9747
	PTGER1	-1.24448	2.22293	-7.4756	7.04e-13	2.63e-11	18.7475
	MYOCD	-1.24349	1.84636	-6.51141	2.79e-10	4.78e-09	12.9481
	TNXB	-1.23822	2.56079	-6.39564	5.5e-10	8.69e-09	12.2924
	DACT3	-1.23677	2.43796	-6.95833	1.87e-11	4.56e-10	15.5628
	ANPEP	-1.23606	5.71445	-3.35637	0.00088232	0.00260912	-1.30055
	PSAT1	1.23435	5.3545	6.8795	3.05e-11	6.89e-10	15.0921
	CILP	-1.2292	2.02478	-5.52096	6.86e-08	6.09e-07	7.64239
	EFEMP1	-1.22507	4.95582	-5.93013	7.67e-09	8.95e-08	9.74938
	CXCL17	-1.22278	4.98147	-2.9786	0.00311119	0.00788849	-2.45003
	IRAG1	-1.22235	3.87442	-6.58359	1.82e-10	3.29e-09	13.3615
	TTK	1.21758	3.58411	9.59425	2.23e-19	8.49e-17	33.3348
	SOD3	-1.21352	6.41875	-6.42685	4.58e-10	7.43e-09	12.4683
	SGCA	-1.21292	2.01638	-6.52285	2.61e-10	4.5e-09	13.0134
	GINS1	1.21149	3.79309	10.6595	5.56e-23	3.32e-19	41.4422
	PLIN4	-1.20961	2.00113	-4.88774	1.6e-06	9.87e-06	4.63082
	PI16	-1.20898	1.8455	-5.34703	1.68e-07	1.34e-06	6.78444
	FDCSP	-1.20748	3.74021	-3.34491	0.000918311	0.00270129	-1.3373
	FGF7	-1.2046	2.67228	-6.94612	2.02e-11	4.87e-10	15.4897
	ABI3BP	-1.20223	2.70181	-5.8679	1.08e-08	1.2e-07	9.42103
	SERPINF1	-1.20217	5.82748	-6.96445	1.8e-11	4.41e-10	15.5995
	ADCY5	-1.1966	2.30634	-5.76155	1.92e-08	1.98e-07	8.86642
	MAGEA6	1.19413	1.92543	3.48702	0.000554876	0.00173863	-0.873187
	AURKA	1.18912	5.09976	8.80776	7.49e-17	9.33e-15	27.6559
	PRUNE2	-1.18779	2.58445	-4.73648	3.24e-06	1.85e-05	3.95796
	VSTM2L	-1.18229	2.2523	-5.0404	7.69e-07	5.16e-06	5.32837
	HJURP	1.18148	3.80246	10.0148	8.88e-21	7.96e-18	36.4824
	FAM3D	-1.17916	4.52553	-3.99957	7.84e-05	0.000304974	0.948097
	PBK	1.17798	4.64932	8.06647	1.37e-14	8.33e-13	22.5797
	CPE	-1.17761	4.12931	-6.2206	1.51e-09	2.13e-08	11.3184
	NDN	-1.17363	4.07782	-7.39447	1.19e-12	4.14e-11	18.2372
	BUB1B	1.1725	3.77629	9.86061	2.92e-20	1.94e-17	35.3199
	ADAM33	-1.16948	1.79376	-6.82315	4.3e-11	9.34e-10	14.7582
	FBLN5	-1.16914	4.38086	-7.31505	1.98e-12	6.3e-11	17.7415
	KIF18B	1.16833	4.01168	9.5673	2.73e-19	9.24e-17	33.1356
	RECQL4	1.16692	4.29062	8.85551	5.31e-17	6.79e-15	27.9924
	ISLR	-1.1661	5.91783	-5.14186	4.68e-07	3.32e-06	5.80212
	CDK1	1.16327	4.97711	9.78717	5.13e-20	2.87e-17	34.7697
	MAGEA3	1.1616	2.20853	3.08837	0.00218424	0.00580672	-2.12934
	ANGPTL1	-1.15822	1.80858	-5.52962	6.56e-08	5.85e-07	7.68568
	SCARA5	-1.15443	1.58557	-7.01028	1.36e-11	3.44e-10	15.8751
	AQP5	-1.14934	3.66177	-3.28836	0.00111689	0.00321397	-1.51697
	PRIMA1	-1.14904	1.77191	-5.47712	8.61e-08	7.49e-07	7.424
	CH25H	-1.14694	2.57984	-7.47572	7.04e-13	2.63e-11	18.7483
	COL8A1	-1.14568	3.9362	-5.41079	1.21e-07	1.01e-06	7.09628
	CENPE	1.14357	3.08931	10.2952	9.97e-22	1.99e-18	38.6202
	BUB1	1.14255	4.08065	9.30563	1.95e-18	4.65e-16	31.2181
	MELK	1.14099	4.48259	9.06167	1.18e-17	1.92e-15	29.4581
	MCM10	1.14027	2.73918	9.94447	1.53e-20	1.1e-17	35.951
	MAD2L1	1.13953	3.94897	9.6457	1.51e-19	6.24e-17	33.7159
	LIMS2	-1.13647	3.00785	-6.7028	8.92e-11	1.77e-09	14.0518
	NUF2	1.136	3.64107	9.70679	9.47e-20	4.47e-17	34.1699
	MAL	-1.13572	1.96645	-4.51252	8.93e-06	4.47e-05	2.99566
	KIF2C	1.13491	4.37508	9.36132	1.28e-18	3.49e-16	31.6237
	ZCCHC24	-1.13309	3.98372	-6.64147	1.29e-10	2.46e-09	13.6955
	TPM2	-1.13251	6.91054	-5.40944	1.22e-07	1.02e-06	7.08968
	RBPMS2	-1.13107	3.43523	-4.89129	1.57e-06	9.72e-06	4.64683
	NCAPG	1.1305	3.52015	9.23936	3.18e-18	6.64e-16	30.7372
	DPYSL3	-1.12995	5.38971	-5.23133	3e-07	2.23e-06	6.2265
	ATAD2	1.12964	4.58696	9.87971	2.52e-20	1.74e-17	35.4634
	FRZB	-1.12899	4.04856	-5.9069	8.71e-09	9.98e-08	9.62649
	SHISA3	-1.12868	1.71195	-5.7202	2.4e-08	2.4e-07	8.65298
	RAD51AP1	1.12798	3.92748	10.218	1.83e-21	2.73e-18	38.0288
	CCNA2	1.12653	5.14927	8.54148	5.03e-16	4.64e-14	25.7998
	TRIP13	1.12429	4.10156	8.7108	1.5e-16	1.66e-14	26.976
	GAS1	-1.12129	3.19831	-5.13677	4.8e-07	3.39e-06	5.77813
	GYPC	-1.12105	3.79474	-7.87612	4.98e-14	2.52e-12	21.3234
	OMD	-1.11865	2.14657	-5.3426	1.72e-07	1.37e-06	6.76289
	ESPL1	1.11788	3.36147	9.08442	1e-17	1.74e-15	29.621
	CDC6	1.11464	3.97798	6.85297	3.58e-11	7.91e-10	14.9347
	ASPM	1.11366	3.42115	9.19218	4.52e-18	8.9e-16	30.3962
	FABP4	-1.11239	1.9867	-5.28209	2.33e-07	1.78e-06	6.47004
	C11orf96	-1.1103	5.89806	-6.5502	2.22e-10	3.9e-09	13.1698
	CYP1B1	-1.10967	2.94485	-5.10504	5.61e-07	3.9e-06	5.62924
	NEK2	1.10909	4.19776	8.54034	5.07e-16	4.66e-14	25.792
	TROAP	1.10855	3.99722	9.33973	1.51e-18	3.94e-16	31.4663
	MMRN1	-1.10778	1.7591	-7.22138	3.61e-12	1.06e-10	17.1617
	JPH2	-1.10389	1.97677	-5.32939	1.83e-07	1.45e-06	6.69871
	CDCA2	1.10364	3.4258	8.46891	8.39e-16	7.34e-14	25.3002
	SPAG5	1.1032	4.0169	9.28184	2.32e-18	5.36e-16	31.0452
	CYBRD1	-1.10237	5.22601	-6.11741	2.7e-09	3.55e-08	10.7542
	PPP1R14A	-1.10001	4.0965	-5.59574	4.64e-08	4.33e-07	8.01822
	CLIP3	-1.09755	3.78154	-6.68973	9.65e-11	1.9e-09	13.9756
	IGFBP4	-1.09754	8.76444	-6.62959	1.38e-10	2.61e-09	13.6267
	SKA3	1.09625	4.17399	8.71417	1.47e-16	1.63e-14	26.9996
	LRRN4CL	-1.09515	2.22855	-7.60488	3.03e-13	1.23e-11	19.5688
	ALDOB	-1.09466	3.32416	-3.4069	0.000738676	0.00223901	-1.13706
	RARRES2	-1.09302	5.72315	-8.02643	1.8e-14	1.05e-12	22.3137
	MMP2	-1.0928	7.02786	-5.9818	5.76e-09	6.98e-08	10.0241
	ANLN	1.09225	4.78927	8.7764	9.39e-17	1.16e-14	27.4355
	KIF18A	1.09092	3.02848	9.98687	1.1e-20	9.41e-18	36.2711
	PPP1R3C	-1.09078	2.4012	-5.76278	1.91e-08	1.97e-07	8.87277
	NDNF	-1.0889	1.88145	-6.36264	6.66e-10	1.04e-08	12.1072
	DLGAP5	1.08825	4.11881	9.12526	7.4e-18	1.35e-15	29.9142
	VPREB3	-1.08705	2.62338	-4.50333	9.31e-06	4.63e-05	2.95704
	KIF23	1.08624	3.62141	9.46659	5.84e-19	1.8e-16	32.3941
	RCAN2	-1.08576	3.68848	-6.54477	2.29e-10	4.01e-09	13.1387
	MAMDC2	-1.08375	1.54344	-6.07213	3.49e-09	4.46e-08	10.5089
	DPT	-1.08356	1.64971	-6.54868	2.24e-10	3.93e-09	13.1611
	CLMP	-1.0835	3.11193	-5.91005	8.56e-09	9.85e-08	9.64314
	C14orf132	-1.08302	2.34617	-6.54049	2.35e-10	4.1e-09	13.1142
	VSIG2	-1.08261	5.25807	-3.4624	0.000606226	0.00187819	-0.954894
	JAM2	-1.07971	2.56142	-7.40607	1.11e-12	3.89e-11	18.3099
	A2M	-1.07843	7.88401	-6.7102	8.53e-11	1.71e-09	14.095
	IGFBP5	-1.0783	7.35956	-5.87707	1.03e-08	1.15e-07	9.46925
	ABCA8	-1.07791	1.34818	-7.10204	7.66e-12	2.05e-10	16.431
	HMMR	1.07761	3.92398	8.85958	5.15e-17	6.64e-15	28.0212
	IL33	-1.07683	3.60741	-5.02147	8.43e-07	5.61e-06	5.24086
	CFD	-1.07653	5.46842	-5.65997	3.3e-08	3.22e-07	8.34438
	TMEM119	-1.07518	4.14489	-6.22372	1.48e-09	2.09e-08	11.3356
	ATP1A2	-1.07515	1.30679	-5.42165	1.15e-07	9.63e-07	7.14972
	CAVIN2	-1.07497	3.53878	-5.92479	7.89e-09	9.16e-08	9.72107
	RAI2	-1.07444	3.92672	-6.32162	8.44e-10	1.28e-08	11.878
	EMILIN1	-1.0736	6.10043	-6.1642	2.08e-09	2.8e-08	11.0091
	MSRB3	-1.0727	3.34551	-5.68918	2.83e-08	2.79e-07	8.49372
	AEBP1	-1.07254	7.02829	-5.62509	3.97e-08	3.78e-07	8.16687
	FNDC1	-1.07197	4.00875	-4.18578	3.65e-05	0.000155602	1.66584
	SELENOM	-1.07189	5.57439	-7.40637	1.1e-12	3.89e-11	18.3118
	SAPCD2	1.06909	4.55107	7.15944	5.34e-12	1.5e-10	16.7814
	KIF11	1.06883	4.61793	9.85586	3.03e-20	1.94e-17	35.2843
	CPED1	-1.06774	2.80254	-5.76342	1.9e-08	1.96e-07	8.87611
	CLDN5	-1.06437	3.48283	-7.08967	8.27e-12	2.19e-10	16.3557
	PLK4	1.06419	3.23788	10.4761	2.39e-22	1.07e-18	40.0153
	MKI67	1.06412	5.57084	7.92527	3.58e-14	1.9e-12	21.6458
	DNA2	1.06321	2.78285	10.1886	2.3e-21	3.1e-18	37.8043
	ADAMTS8	-1.06181	1.73459	-5.87442	1.04e-08	1.16e-07	9.45533
	KIF14	1.0618	2.68982	9.82317	3.89e-20	2.32e-17	35.0392
	CDCA5	1.06168	4.1925	8.36321	1.76e-15	1.39e-13	24.5774
	KIF15	1.06031	3.02885	9.35942	1.3e-18	3.49e-16	31.6097
	IGFBP6	-1.05961	4.74613	-6.68523	9.91e-11	1.95e-09	13.9494
	CSAG1	1.0572	1.96124	3.07235	0.00230138	0.00607579	-2.17681
	NDC80	1.05579	3.65648	9.70725	9.44e-20	4.47e-17	34.1733
	SLIT3	-1.05473	2.51641	-6.2113	1.59e-09	2.22e-08	11.2673
	SORBS1	-1.05456	4.25851	-4.60972	5.78e-06	3.06e-05	3.40829
	CENPA	1.05327	3.70968	8.77411	9.55e-17	1.16e-14	27.4194
	TM4SF4	-1.05199	3.73223	-2.94549	0.00345462	0.00865878	-2.54462
	CDC20	1.0514	6.07151	7.69841	1.63e-13	7.28e-12	20.1691
	FOXM1	1.05077	5.06458	7.60856	2.95e-13	1.21e-11	19.5923
	SYNC	-1.05005	1.68547	-6.61673	1.49e-10	2.79e-09	13.5524
	MAGEA12	1.04991	1.5938	3.37458	0.000827799	0.00246579	-1.2419
	TFF3	-1.04967	6.57635	-2.95772	0.00332388	0.00836148	-2.50979
	FMOD	-1.04928	6.19837	-6.00251	5.14e-09	6.31e-08	10.1347
	C1QTNF7	-1.04911	1.27609	-7.64423	2.34e-13	9.94e-12	19.8207
	ECT2	1.04798	5.56641	7.81622	7.45e-14	3.59e-12	20.9323
	AURKB	1.04729	4.6419	8.29887	2.76e-15	2.04e-13	24.1402
	GPX3	-1.04451	5.22826	-6.27831	1.08e-09	1.6e-08	11.6372
	SLC24A3	-1.04443	3.00682	-6.88877	2.88e-11	6.55e-10	15.1473
	COX7A1	-1.04388	4.50378	-8.265	3.49e-15	2.5e-13	23.911
	NGFR	-1.04308	1.81911	-4.7787	2.67e-06	1.56e-05	4.14393
	KIFC1	1.04089	4.68582	8.22768	4.52e-15	3.07e-13	23.6591
	PTGDS	-1.04069	1.36385	-8.19277	5.76e-15	3.81e-13	23.4242
	KIF4A	1.0395	3.82548	8.21276	5.01e-15	3.38e-13	23.5586
	RFC3	1.03934	4.77231	9.57238	2.63e-19	9.24e-17	33.1731
	DNMT3B	1.03735	2.53203	7.03234	1.18e-11	3.03e-10	16.0083
	INMT	-1.03618	2.43686	-6.21076	1.59e-09	2.22e-08	11.2643
	XRCC2	1.03469	2.57502	10.182	2.42e-21	3.1e-18	37.7533
	FBLN2	-1.03322	4.61802	-4.87053	1.73e-06	1.06e-05	4.55333
	RSPO3	-1.03048	2.13204	-5.97837	5.87e-09	7.07e-08	10.0058
	SCRG1	-1.03037	1.12513	-6.05672	3.8e-09	4.82e-08	10.4258
	C3	-1.02643	7.16299	-4.19663	3.49e-05	0.000149673	1.70857
	MOXD1	-1.02634	2.88943	-6.13751	2.41e-09	3.2e-08	10.8635
	RRAD	-1.02512	3.23951	-5.23687	2.92e-07	2.18e-06	6.25297
	CEP55	1.02487	4.81957	8.43958	1.03e-15	8.85e-14	25.0991
	TICRR	1.02343	2.63212	8.85155	5.46e-17	6.94e-15	27.9645
	DDR2	-1.02192	3.45303	-5.83629	1.28e-08	1.39e-07	9.25532
	CCNB2	1.02045	5.09028	8.6542	2.25e-16	2.32e-14	26.5813
	KNL1	1.01926	3.07075	8.8634	5.01e-17	6.56e-15	28.0481
	MEOX2	-1.01758	1.59568	-6.02342	4.58e-09	5.68e-08	10.2468
	MXRA8	-1.0154	5.97067	-5.3858	1.38e-07	1.13e-06	6.9737
	CKAP2	1.01465	4.83062	8.75806	1.07e-16	1.28e-14	27.3068
	BMERB1	-1.01416	3.25392	-7.32793	1.83e-12	5.93e-11	17.8216
	F13A1	-1.01375	2.86234	-4.65445	4.72e-06	2.57e-05	3.60077
	CDCA8	1.01097	5.08798	8.61053	3.08e-16	3.03e-14	26.2778
	PLD4	-1.01023	1.94445	-6.00592	5.04e-09	6.21e-08	10.153
	RACGAP1	1.00907	4.9704	9.47917	5.31e-19	1.7e-16	32.4864
	HELLS	1.00763	3.19204	10.258	1.33e-21	2.35e-18	38.3351
	CST2	-1.00614	2.95353	-4.28776	2.38e-05	0.000106485	2.07133
	GTSE1	1.00524	3.75891	8.28614	3.02e-15	2.2e-13	24.054
	ARHGAP11A	1.00496	3.68465	9.0905	9.56e-18	1.68e-15	29.6646
	TWIST2	-1.00379	2.32992	-6.40191	5.3e-10	8.45e-09	12.3277
	FOXA2	1.00343	4.75931	4.51625	8.79e-06	4.41e-05	3.01131
	ASB2	-1.00335	2.2173	-5.28882	2.25e-07	1.73e-06	6.50245
	POLQ	1.00282	2.36924	9.24147	3.14e-18	6.61e-16	30.7526
	PABPC1L	1.00186	3.43954	6.56023	2.09e-10	3.7e-09	13.2273
	SMC4	1.0004	4.74179	9.75903	6.36e-20	3.35e-17	34.5594
	FLNA	-1.00014	8.19806	-4.68545	4.1e-06	2.27e-05	3.73511
