# Supplementary material for: Construction of an RNA modification-related gene predictive model associated with prognosis and immunity in gastric cancer
Source: BMC Bioinformatics. 2023 Apr 15;24:147. doi: 10.1186/s12859-023-05283-3 (PMC10105968; doi:10.1186/s12859-023-05283-3)
Supplement: Supplementary file 4 — Additional file 4. Table S3: Key gene modules. [file 12859_2023_5283_MOESM4_ESM.xlsx]

## Sheet: Table S3
Table S3. Key gene modules.
	PLEKHG4
	CBX2
	SCD
	PSAT1
	SLC7A5
	EPOP
	SLC27A2
	CDCA7
	TFRC
	SAPCD2
	MCM2
	MEST
	CENPF
	PBK
	TOP2A
	MYBL2
	ECT2
	IQANK1
	DHCR7
	TTK
	CDCA2
	UBE2C
	CCNA2
	CDT1
	PKP2
	LRFN4
	CDC25B
	NCAPG
	FOXM1
	NPM3
	KIF4A
	RECQL4
	STIL
	FASN
	TPX2
	BUB1B
	TRIP13
	MKI67
	UHRF1
	PKMYT1
	ORC1
	KIF20A
	CMTM4
	RRM2
	E2F7
	IQGAP3
	AURKB
	MCM7
	TICRR
	ANLN
	FANCI
	EXO1
	ESPL1
	KIFC1
	GTSE1
	CKS2
	PTTG1
	CCNB1
	CDCA5
	E2F8
	CDC20
	KIF15
	CENPW
	PIMREG
	LMNB1
	GINS2
	SKA3
	HJURP
	CDC25A
	RAD51AP1
	FAM111B
	DLGAP5
	MAD2L1
	RAD54L
	DTL
	TK1
	ZWINT
	KIF23
	CENPM
	E2F2
	SLC35F2
	CKAP2
	MELK
	FAM83H
	CDKN3
	DEPDC1
	ASPM
	RHPN1
	ANKRD13B
	SLC25A22
	PYCR1
	NFE2L3
	SPAG5
	TONSL
	BUB1
	HMMR
	CENPV
	AURKA
	SMC2
	PLK1
	NCAPH
	TACC3
	H2AX
	KIF2C
	E2F1
	UBE2S
	CDC45
	HMGA1
	KNL1
	BIRC5
	SORD
	DEPDC1B
	DSCC1
	NUF2
	MCM4
	KIF18B
	RFC3
	CENPU
	NCAPG2
	CENPE
	HMGB3
	PCNA
	MNX1
	DDIAS
	MCM10
	NEK2
	SKA1
	CEP55
	AUNIP
	RACGAP1
	ATAD2
	HOOK1
	UBE2T
	FKBP4
	ODC1
	PDSS1
	ERCC6L
	CDC6
	CENPA
	ARHGAP11A
	DARS2
	SINHCAF
	KIF18A
	CDK1
	PSRC1
	FANCA
	PAICS
	CCNF
	USP43
	POC1A
	CCNB2
	KPNA2
	POLQ
	POLD1
	SMC4
	NDC1
	ENO1
	ESCO2
	LMNB2
	PDIA4
	ESRP2
	THEM6
	GINS1
	ACAT2
	MTFR2
	CBX4
	KIF14
	NDC80
	RTKN
	TIMELESS
	OTX1
	TROAP
	PSPH
	TEDC2
	SHMT2
	MAP3K21
	IDH1
	TYMS
	PPP1R16A
	TMEM97
	ORC6
	HASPIN
	CKAP2L
	EZH2
	SLC1A5
	SELENOI
	FLVCR1
	KNSTRN
	ZNF367
	HMGB2
	CDCA8
	KIF11
	MT-ND6
	GMNN
	PKP3
	NCAPD3
	CEP85
	MCM5
	ARHGEF39
	CDC25C
	BRCA1
	C1QBP
	SLC37A4
	NIPSNAP1
	CENPI
	AEN
	PLK4
	FEN1
	CLUH
	SLC19A1
	BOP1
	BLM
	HYOU1
	KIF24
	FANCD2
	RMI2
	CHTF18
	PANK1
	TESMIN
	HSPD1
	NSD2
	ASF1B
	CDC7
	LRP8
	CIP2A
	GNPNAT1
	RTKN2
	DNA2
	PCLAF
	SGO2
	GAS2L3
	CDCA3
	PYCR3
	RCC1
	WDR62
	KDM1B
	ZBED6CL
	INCENP
	PAFAH1B3
	MYBBP1A
	CARMIL1
	NCAPD2
	MAP7
	REPIN1
	NEIL3
	HACD3
	GEMIN4
	HELLS
	RBL1
	RFWD3
	TWNK
	CHAF1B
	TMPO
	PRR11
	TCF19
	TMEM201
	TSR1
	BRCA2
	CENPH
	RAD51
	FBXL6
	POLE
	FBXO5
	NOLC1
	ACOT7
	CCT5
	MZT1
	TOMM34
	CDCA4
	XRCC2
	SPC25
	PUS7
	GRHL2
	DIAPH3
	SLC5A6
	CKAP5
	RRS1
	KNTC1
	LIG1
	ZWILCH
	TOP1MT
	GIT1
	WDR76
	RRM1
	MRPS35
	LYAR
	TRAP1
	PPAT
	POLR3G
	GINS4
	TMEM38B
	PREP
	EME1
	EXOSC5
	CKS1B
	BORA
	MCM3
	RPP40
	MTHFD1L
	CHEK1
	ZNF239
	PRPS2
	DYNC2I2
	DLAT
	TCF3
	TUBB4B
	LRPPRC
	CSE1L
	TRAIP
	FANCE
	SKP2
	PVR
	BCL2L12
	RRP12
	KIF20B
	ZNF165
	TOMM40
	PDF
	GOT1
	FIGNL1
	RDM1
	SUV39H1
	TRIM28
	CYC1
	PARPBP
	STMN1
	PHB
	THNSL1
	DBF4
	EXOSC4
	NXT2
	SGO1
	RFC4
	CBX8
	OIP5
	TMEM41A
	LRRC45
	MIS18A
	CASP3
	ARL6IP1
	BRI3BP
	AMMECR1
	E2F5
	REEP4
	SPDL1
	C19orf57
	DSN1
	SAC3D1
	PPIF
	RRP1B
	SHCBP1
	TUBA1C
	CHERP
	TMEM106C
	CASP6
	SLC3A2
	RCC2
	ALYREF
	RFC2
	DNMT1
	BZW2
	MCUR1
	GPI
	ATAD3A
	INTS13
	PRIM1
	HGH1
	KIF22
	MCM6
	MARS2
	PGAM5
	POP1
	SOX9
	YDJC
	RAD21
	CEP131
	DHX34
	PAK1IP1
	SLC52A2
	H2AZ1
	SLC25A15
	ERLIN1
	UBQLN4
	SLC29A2
	KDM1A
	CCT6A
	SPC24
	TEX30
	CLN6
	CHORDC1
	ADCK5
	PSMD2
	ZW10
	PCCB
	GART
	HROB
	NOC4L
	CCDC86
	NFRKB
	MLEC
	WDR4
	NOC2L
	MYO19
	ANP32E
	C8orf82
	TCP1
	PRMT5
	WDHD1
	RANBP1
	SNRPD1
	SUPT16H
	THOP1
	DCAF13
	PDCD11
	WDR3
	SSX2IP
	HDGF
	GNL3
	EIF4G1
	RRP9
	BRIP1
	UNG
	RIPK2
	ALDH18A1
	EBPL
	TTF2
	PFAS
	BEND3
	POLE2
	CHEK2
	PA2G4
	HMBS
	XYLB
	TTLL4
	SPINDOC
	SLBP
	H2BC13
	VRK1
	NUDT15
	AP1G2
	SMARCA4
	FRAT2
	SPATA5L1
	PPRC1
	ATP5F1B
	COQ3
	CENPO
	MRPS2
	RUVBL2
	MCCC1
	PRELID3B
	RAD18
	PES1
	DTYMK
	GEN1
	ZNF695
	DDX11
	PNPT1
	GLO1
	DNAJB11
	GTPBP4
	CYB5B
	ALG3
	ALKBH2
	SASS6
	DOT1L
	RFC5
	SLC25A19
	COA7
	STIP1
	TRAF4
	PPA1
	NUP37
	BRIX1
	NSUN5
	GINS3
	NCLN
	TSEN54
	PSMG1
	WDR12
	PIF1
	CENPN
	PDCD2L
	C4orf46
	RRP1
	STOML2
	CENPQ
	MFSD13A
	HSP90AA1
	DDX39A
	CENPK
	MTHFD2
	CSTF2
	RPIA
	MARCKSL1
	DKC1
	NUDT1
	ZBTB39
	SMPD2
	SLC25A5
	HSPA5
	MSH2
	METAP1
	CHAF1A
	LIN9
	ATAD3B
	USP28
	CCDC51
	PPP2R1B
	NLE1
	NUDCD1
	SHMT1
	FANCB
	MTIF2
	MTHFD1
	PTGES2
	POLD2
	RAN
	TMEM177
	YWHAE
	CBFB
	PUSL1
	YWHAG
	KAT2A
	NOB1
	CCT3
	CMSS1
	PDIA3
	PRMT1
	C1orf112
	WDR77
	ABCE1
	CLSPN
	FOXRED1
	BCAP31
	LRRC59
	MEN1
	CCDC47
	MTBP
	C1orf159
	SF3B3
	NOP16
	GRPEL1
	TFB2M
	C19orf54
	MRPL13
	PRPF4
	RCCD1
	TOP3A
	MRPL15
	AIMP2
	CCNE2
	HNRNPAB
	DNAJA1
	ZDHHC9
	GSTCD
	PUF60
	SLC25A33
	CTPS1
	DHFR
	WDR5
	TXNRD1
	FAM189B
	LONP1
	TAF1D
	SUV39H2
	ELAC2
	GMFB
	TIPIN
	ENOPH1
	CCT7
	PMPCA
	SAMD1
	SYMPK
	DONSON
	MAPK13
	FBRSL1
	CS
	EIF4A3
	REXO4
	CCDC137
	CCT8
	GNPDA1
	MRPL39
	SMPD4
	KMT5C
	DCLRE1B
	SPATA33
	TIMM10
	FBL
	PPIL1
	RPL8
	SRPK1
	TARS2
	SSRP1
	HSPA14
	SNRPE
	NPM1
	PTDSS1
	EIF2S2
	FAM136A
	MREG
	GPSM2
	EXOSC8
	TBC1D31
	POLRMT
	TBRG4
	NLN
	CIT
	THOC3
	EFTUD2
	NARS2
	PRMT3
	INTS7
	CIAPIN1
	DDX54
	NUTF2
	POLR1B
	HMGN1
	NOL11
	TARS1
	FAM72B
	OLA1
	GAR1
	FAM72D
	MARS1
	VDAC3
	PRPF19
	ATAD5
	SCO1
	CDK2
	RPA1
	AC069544.2
	KHSRP
	PTGES3
	NSDHL
	GTF3C5
	CCT4
	CCHCR1
	CCNB1IP1
	POLR3K
	REXO5
	LSM12
	ATP1B3
	LRRC42
	COASY
	CCDC138
	MRPL49
	ALG8
	YARS2
	GTPBP3
	YARS1
	CACYBP
	USP1
	EIPR1
	NUP43
	HPRT1
	C8orf33
	PYGO2
	RPN1
	TNPO2
	RUVBL1
	DPH2
	HDAC1
	BUB3
	HMGN2
	PSMG3
	MRTO4
	GTF2H3
	UTP14A
	PDP2
	FARSB
	DHX37
	TOMM22
	POLR1G
	STARD7
	MOGS
	PIGW
	MED30
	VDAC1
	VTA1
	ZMYND19
	MAGOH
	MRPS28
	AIFM1
	ENTR1
	ZNF232
	RINT1
	DBF4B
	DDX49
	C5orf34
	ILF3
	HSPA9
	PARS2
	CPOX
	EXOSC9
	ILF2
	RBM14
	FKBPL
	TMEM170A
	ZNHIT2
	HSP90B1
	SNRPG
	UMPS
	MRPL44
	MRPS22
	APEX1
	PDHA1
	C18orf54
	NKRF
	MTERF3
	STT3A
	ARMC6
	CENPL
	LSM4
	HNRNPF
	MDH2
	POP7
	TOMM70
	FH
	RANGAP1
	TIMM8B
	TATDN1
	HDAC2
	PRIM2
	H2AC12
	AP1AR
	EBNA1BP2
	MYCBP
	EIF3E
	EMC8
	ATIC
	TMX1
	TMEM185B
	MTPAP
	DPM1
	RIOK1
	CNOT3
	MMACHC
	OSTC
	E2F4
	PTCD3
	GTF3A
	PNPO
	TFG
	NOP58
	DNAJA3
	SURF6
	CPSF4
	DHX33
	SRPRB
	MPHOSPH6
	AMD1
	SNRPC
	CBX3
	TCOF1
	SMS
	MRPS18B
	NUDT21
	JPT2
	PFDN6
	HMCES
	TUBG1
	POLB
	XPO1
	CCDC58
	EXOSC2
	ZPR1
	TRIAP1
	TRMT11
	NAA15
	UTP4
	DEK
	SAE1
	WDR43
	RPLP0
	PTBP1
	ZNF485
	SFXN4
	RAD9A
	DTD2
	DNAJC2
	PATL1
	RCE1
	FARSA
	TBL2
	DUT
	PSME3
	COA4
	THAP12
	MASTL
	NUP88
	ARMT1
	PSMA4
	TRMU
	NIP7
	GLOD4
	PSPC1
	MRPL45
	DUS1L
	HNRNPU
	ZC3H18
	BID
	TEDC1
	SRRT
	PAK1
	CPSF3
	KARS1
	ADPGK
	AASDHPPT
	TXNL4B
	ZGRF1
	AAGAB
	ERCC2
	U2AF2
	PRKCSH
	INTS14
	NASP
	MRPL3
	TIMM8A
	NIFK
	SRP9
	SRSF1
	SSB
	TARBP2
	MMS19
	CLNS1A
	SMYD2
	MRPL48
	METTL1
	PACC1
	SLC25A39
	TIMM50
	AAMP
	DCK
	GPATCH4
	SUCLG1
	NCL
	TUBB
	DDX28
	NUFIP1
	BARD1
	POLR2H
	SDHB
	YRDC
	ARCN1
	RPF2
	WRAP53
	C1orf109
	C21orf58
	POLE3
	WRNIP1
	MTA2
	CCDC77
	LTV1
	ACP1
	SNRNP40
	TOP1
	TRIM11
	DDX10
	PEX7
	TAF9
	DPAGT1
	ZNF212
	PSMA5
	DDX51
	HSF1
	BUD13
	TFAP4
	TMX2
	CYRIB
	TMEM70
	USP10
	PAFAH1B2
	SAAL1
	EIF3D
	PHF5A
	SET
	PTRH2
	PFDN2
	NUDC
	UBXN11
	MRPS15
	CNOT9
	HAUS1
	MRPL50
	NUP35
	RPSA
	SLC35B1
	ERH
	ETFA
	COX10
	GRSF1
	UCK2
	TRMT10C
	CHRAC1
	MRPL16
	ISG20L2
	GCLM
	WDR74
	NUP62
	ANKRD54
	CAPZA1
	MAIP1
	MRPL58
	SMARCD2
	AAAS
	FBXO46
	SMARCD1
	ZNF692
	PPID
	MRPL9
	L2HGDH
	PPM1G
	FTSJ3
	SNRPA1
	PSMC2
	CHCHD3
	LRR1
	EEF1AKNMT
	RTN3
	NABP2
	TSN
	PTMA
	ZBTB2
	DDX1
	CHCHD4
	NOL10
	MRPL37
	BCCIP
	GDI2
	PRDX1
	RNPEP
	PSMB4
	NUP93
	TMEM237
	BOLA3
	DDX23
	MMS22L
	PGAP2
	BUD23
	SMYD5
	SKA2
	RAD54B
	PSMB5
	SNRPD2
	CCDC59
	ANP32A
	SRSF9
	TDP1
	THOC6
	NUDT5
	TIMM17A
	NR2C2AP
	PUS1
	ARPC5L
	RHNO1
	CLP1
	POLR2D
	NIF3L1
	TTC27
	EI24
	AP3D1
	TMEM216
	SRSF2
	TACO1
	BRMS1
	TPM3
	ACTR3B
	DAZAP1
	ZNF740
	RPS17
	HNRNPA1
	GARS1
	SNX6
	TRIM59
	GOT2
	TRMT2A
	MRPS9
	LARP1B
	ARL6IP6
	CCDC163
	PSMA3
	TMEM223
	PARP2
	GTF2F2
	MRPL17
	SNRPA
	METTL17
	MRPL47
	SEPHS1
	NAE1
	PRPF31
	PSMD14
	HMGB1
	UCHL5
	XRCC5
	TAF5
	TIMM44
	EIF3I
	PNO1
	TOE1
	PELP1
	CNOT11
	METTL3
	MRPL19
	NUP85
	MIIP
	PSMB2
	MRPS31
	RPE
	UTP18
	INTS4
	KPNB1
	NOL7
	PSMD11
	HNRNPM
	ABCF2
	MSTO1
	BANF1
	CNTROB
	EIF2S1
	COX18
	MCRS1
	PSMC3
	SF3B6
	MTX2
	AUP1
	RMND1
	SSBP1
	SLC25A3
	ERAL1
	FLAD1
	SAFB
	IMP4
	SF3B4
	TRUB2
	RAB6A
	RNF126
	PDAP1
	RCN2
	SGTA
	SERBP1
	NAP1L4
	MRPL18
	TMED2
	RTCA
	HBS1L
	ITGB3BP
	MRPL11
	GLRX3
	C1orf35
	GNAI3
	ORC5
	SEC11A
	YBX1
	IMMT
	RBM19
	MTCH2
	CDC123
	RPUSD4
	NDUFAF6
	NAIF1
	TRMT5
	CWF19L1
	RPA2
	BAZ1B
	TENT4B
	MRPL22
	EIF3M
	HEATR3
	EWSR1
	GNL2
	OXSM
	HNRNPL
	SMG9
	RPUSD2
	ATP5PB
	DDX18
	FUCA2
	PRPSAP1
	RHEB
	FAM72A
	DENR
	GPN1
	DCUN1D5
	NCBP2AS2
	NAT9
	AK2
	EMG1
	TRMT1
	NDUFS3
	PSMC3IP
	COIL
	FUS
	CCDC15
	REPS1
	BZW1
	GON7
	ZNF202
	TBC1D7
	ELOC
	PSMC6
	COQ5
	TIGD3
	PSMB1
	GTF3C2
	ACAD9
	ATG5
	POLDIP2
	KIF9
	PPIL4
	PPME1
	TMEM126B
	MESD
	NAF1
	PYCR2
	CNIH1
	VPS72
	TMEM69
	ABHD10
	AATF
	ABT1
	EIF3H
	ACAD8
	CIAO2A
	GATC
	COPZ1
	COPS3
	EIF2B5
	HIRA
	PPAN
	PRDX6
	TARDBP
	PPIA
	RALA
	AHSA1
	HSD17B7
	PUS3
	METTL2A
	KHDRBS1
	PEX3
	XRCC1
	KRI1
	GPN3
	CSTF3
	PYM1
	MALSU1
	TRMT10A
	POLR2G
	LSM6
	SUMO1
	DNPEP
	MPLKIP
	DNAAF2
	ALG6
	MRPL30
	DDX56
	HNRNPA2B1
	USP39
	PDCL3
	CARS1
	HAT1
	PIGF
	TMA16
	ANP32B
	EIF3J
	KMT5A
	MRPS23
	PSMD12
	MMADHC
	BCS1L
	TFB1M
	UBE2N
	PCMT1
	MRPS5
	TUT1
	DDX55
	EIF2B3
	HNRNPR
	TIMM23
	PSMD13
	SF3A3
	CCDC43
	MIS12
	GABPB1
	PMPCB
	HAUS8
	POLA2
	PPIH
	COX11
	FBXO22
	MNAT1
	PRPSAP2
	PCGF1
	SFPQ
	JAGN1
	RFT1
	MPHOSPH10
	DRG1
	METTL5
	EIF2AK1
	EIF4E
	YTHDF2
	PITHD1
	SRSF3
	DAP3
	RNF214
	CISD2
	AIMP1
	NKAPD1
	NARF
	MRPL32
	TAF15
	PHKG2
	BNIP1
	NSMCE2
	TBP
	ARPC5
	GEMIN2
	ANAPC7
	ATG3
	TMEM183A
	EED
	SRSF7
	PDCD2
	PRCC
	INTS12
	NGDN
	METAP2
	ZNHIT3
	HNRNPC
	PABPN1
	EXOSC7
	NIT2
	FIP1L1
	DUSP12
	HNRNPD
	ZC3HC1
	TRA2B
	BRD7
	UTP3
	DNAJA2
	RPF1
	HINFP
	TAF6L
	MDH1
	TBPL1
	STAMBP
	SSU72
	CIAO1
	TRA2A
	EIF4E2
	GATB
	KCMF1
	IQCC
	C1orf74
	OSGEP
	SAFB2
	PPP1R8
	PLRG1
	SELENOF
	TTC5
	SUMO2
	MACROH2A1
	RBM17
	GTF2B
	WDR61
	NDUFA10
	ZNF200
	PRKAG1
	MRPL35
	SPG21
	UBE2D3
	C12orf73
	ELAVL1
	SNRNP70
	RBMX
	BCAS2
	GEMIN6
	DPH5
	WTAP
	KATNA1
	MKS1
	COX7A2L
	ALKBH1
	PSME3IP1
	RNF220
	TTC9C
	NTAQ1
	FCF1
	ILKAP
	UTP11
	SNW1
	MRPS18C
	NRF1
	ACBD6
	PSMD4
	MFF
	SCLT1
	IMMP1L
	EFCAB11
	CMC2
	DUSP11
	MED6
	BANP
	WDR89
	PRC1
	TMEM199
	TRAPPC3
	TRIB3
	PABPC1L
	MEX3A
	DNMT3B
	HNF4A
	PLAGL2
	VEGFA
	HNF1A
	ARFGEF2
	CLCN2
	SPATA25
	ZBTB12
	POFUT1
	FAM110A
	CHKA
	SRC
	CLCN5
	ZNF217
	XPO5
	HCN3
	SLC9A8
	CPNE1
	BYSL
	CABLES2
	ENTPD6
	NCOA3
	MRGBP
	CBFA2T2
	ANKEF1
	TTI1
	TDRKH
	AHCY
	ZMYND8
	LSM14B
	CEP250
	NELFCD
	INTS1
	RALGAPB
	DDX27
	ADNP
	SLC25A13
	RPN2
	TTPAL
	PIGU
	STK35
	SPATA2
	SNRPB
	ZNF318
	VARS1
	TAF4
	NECAB3
	NOL4L
	NOP56
	KIF3B
	FASTKD5
	RBBP9
	MGME1
	DNAAF5
	NAA40
	MRPS26
	RPRD1B
	TCFL5
	FITM2
	GSS
	YTHDF1
	MCM8
	NDRG3
	ARFGAP1
	C20orf96
	MDC1
	HSP90AB1
	SEC23B
	ZNF316
	PIDD1
	TMEM241
	HS2ST1
	EIF6
	NANP
	ASXL1
	SLX4IP
	RAE1
	XRN2
	PDRG1
	STK4
	EHMT2
	TRMT6
	BRAT1
	NCOA6
	TGIF2
	SS18L1
	ITCH
	RPL7L1
	SMG5
	UCKL1
	MAVS
	LBX2
	TM9SF4
	TRPC4AP
	DHX35
	APMAP
	ERGIC3
	GMEB2
	RALY
	MOCS3
	POLR1C
	MAD2L1BP
	MTG2
	PRPF6
	NCOA5
	PASK
	ABHD12
	ZFP64
	ADRM1
	STAU1
	SLC35C2
	ZCCHC3
	GNAS
	FANCF
	EIF3B
	ITPA
	OSBPL2
	CRNKL1
	SERINC3
	RAB22A
	NPHP4
	RBCK1
	ZBTB9
	DNTTIP1
	MAPRE1
	CDK5RAP1
	ACTR5
	COX19
	HM13
	DIDO1
	PMS2
	IDH3B
	CAPN10
	CDC5L
	AARS2
	SNX5
	COMMD7
	UQCC1
	ZNF335
	CDK10
	TPD52L2
	RNF32
	ZNF133
	ABCF1
	PHF20
	RNF114
	MKKS
	CTNNBL1
	ZNF343
	CSNK2A1
	NAA20
	VAPB
	WDR46
	KAT14
	NXT1
	CRLS1
	MED20
	PEDS1
	BLCAP
	VPS16
	IRF2BP2
	OSER1
	DHX16
	CSTF1
	PSMA7
	IFT52
	CCZ1B
	TRIM27
	MRPS10
	NFS1
	GID8
	SMUG1
	LEMD2
	POLR3F
	NSFL1C
	ZSWIM1
	YKT6
	TASP1
	SKIV2L
	BRD2
	TEX261
	AAR2
	ANKZF1
	DXO
	USP42
	TTC31
	DAXX
	FKBP1A
	UBOX5
	TMED4
	LIME1
	TJAP1
	STK25
	PTPRA
	KNOP1
	MTA3
	COPS7B
	RNF8
	USP49
	ING5
	C2orf68
	TRIM26
	TBC1D22B
	RTF2
	HSF2BP
	FAM220A
	RRP36
	ATG4B
	TMEM230
	PANK2
	HARBI1
	TP53RK
	PSMF1
	SMYD3
	SAYSD1
	C14orf93
	DIS3L2
	RTEL1
	ABCB6
	DES
	APOD
	MYH11
	HSPB6
	THBS4
	ACTG2
	CHRDL2
	OGN
	PTGIS
	HSPB7
	C7
	CNN1
	FLNC
	PRELP
	CCL21
	MGP
	GREM1
	SYNPO2
	SPON1
	ACKR1
	ASPN
	AHNAK2
	CCDC80
	CHRDL1
	F13A1
	SMOC2
	LMOD1
	CYP1B1
	IL33
	BARX1
	TAGLN
	MFAP4
	ELN
	OMD
	EFEMP1
	DPYSL3
	CILP
	KCNH2
	SFRP1
	PODN
	AKAP12
	MATN2
	PLN
	RGMA
	ECRG4
	SYNM
	CPXM2
	SOD3
	NTN1
	ADCY5
	ISM1
	MYL9
	GREM2
	AQP1
	AOC3
	RBPMS2
	RRAD
	MN1
	SCARA3
	PRUNE2
	FHL1
	MYLK
	PALM
	PCDH7
	MRGPRF
	SORBS1
	COL14A1
	ACTA2
	SELP
	TNS1
	ABI3BP
	ADH1B
	PGM5
	CTF1
	HSPB8
	SPARCL1
	FMO2
	SSC5D
	FLNA
	CYBRD1
	SLC16A2
	FRZB
	CH25H
	TSPAN2
	IRAG1
	KCND3
	CXCL12
	PTGER1
	RSPO3
	IGFBP5
	C16orf89
	NDNF
	CACNA1H
	PRIMA1
	PDLIM3
	TSPAN7
	MOXD1
	DDR2
	PPP1R14A
	TNXB
	CYS1
	CLMP
	RAI2
	PPP1R3C
	DUSP1
	GUCY1A1
	GFRA1
	MSRB3
	PDZRN3
	NEXN
	C4B
	CRYAB
	FGF7
	FMOD
	PI16
	CPE
	BOC
	CAVIN2
	SYNGR1
	CCN3
	TPM2
	C4A
	AMOTL1
	ITGA7
	NIBAN1
	IGFBP4
	ZNF853
	SRPX
	PCDHGC3
	ACTC1
	NR2F1
	ROR2
	CBX6
	FABP4
	LGI2
	DACT1
	ARL4D
	HOPX
	HAND2
	A2M
	EVC
	C11orf96
	CFH
	SGCA
	OLFML3
	MMRN1
	SHC2
	NGFR
	SLC24A3
	RERG
	PTN
	NR4A3
	BEX4
	CTSF
	SHISA4
	SMAD9
	ISL1
	ZCCHC24
	RASSF2
	KIT
	GEM
	LTBP1
	COL15A1
	HSPG2
	SLIT3
	LYNX1
	CALD1
	EHD2
	PAPLN
	SCARA5
	ASB2
	CSPG4
	CELF2
	CPED1
	HOXB4
	PHYHD1
	SLC22A17
	WWTR1
	CYP7B1
	SHISA3
	PPP1R12B
	FBLN5
	FGFR1
	INMT
	TSPAN18
	FOXF2
	NDN
	GAS7
	CCDC69
	CAVIN1
	HEYL
	TMOD1
	SMIM10
	SLIT2
	LAMA2
	PDLIM4
	NCS1
	DPT
	MEOX2
	IGFBP6
	ATP8B2
	METTL7A
	GPX3
	CLIP3
	DACT3
	GLI2
	PLIN4
	KCNMB1
	PRKAR2B
	TSC22D3
	ADAM33
	SSPN
	EPHA3
	RCAN2
	TXNIP
	STEAP4
	TACR2
	MAP1B
	F2RL3
	SLCO2A1
	ADAMTSL4
	C14orf132
	ITIH5
	FOXF1
	ITGA8
	ADAMTS1
	CRISPLD1
	LTBP3
	ADAMTS8
	TSHZ2
	ITGA9
	ARMCX2
	TUBA1A
	COLEC12
	TMEM47
	GLI1
	APLNR
	PDGFRA
	JAM3
	TYRP1
	FOXS1
	SPART
	GNB4
	FRMD6
	THSD4
	ANXA6
	FAXDC2
	SGCD
	FERMT2
	PDE3A
	VWF
	RASL12
	SYT11
	ITGA5
	EDNRA
	P2RY14
	APBB1
	LDOC1
	S1PR3
	ID4
	CLDN5
	CRISPLD2
	IL34
	PLSCR4
	FNBP1
	PDLIM7
	PALLD
	EFHD1
	SYNPO
	RNF150
	RGS4
	PHLDB2
	SETBP1
	BMERB1
	DCHS1
	NLGN2
	ANKRD65
	STAB1
	EML1
	JPH2
	NRP2
	SVEP1
	KCNE4
	MAP1A
	DMD
	NXN
	FAM107A
	RHOB
	SH3RF3
	MYOCD
	CAV1
	ZEB1
	NKX3-2
	MAMDC2
	ZSCAN18
	GPBAR1
	NBEA
	SELENOM
	FCER1A
	ANGPTL1
	ALDH1A3
	LSAMP
	KLF9
	CLIP4
	TSPAN11
	FILIP1L
	LPAR1
	GNG7
	TUBB6
	TMTC1
	MCAM
	GUCY1B1
	NFASC
	AOX1
	OLFM1
	RTL8B
	MCC
	CLIC2
	PCDH18
	PLEKHO1
	CLEC3B
	CYRIA
	FAM180A
	CNTNAP1
	SAMD11
	PTGS1
	KANK2
	VSTM4
	KIRREL1
	IL1R1
	SCG2
	MDFIC
	BMP6
	HMCN1
	GYPC
	GPER1
	TRIL
	AKT3
	SOBP
	MAF
	MAN1C1
	MID2
	LIMS2
	TGFB1I1
	MYADM
	EFS
	PTPRM
	MXRA7
	MEOX1
	SALL2
	SYNC
	RAMP2
	JAM2
	PLAC9
	SLC16A7
	LAMA4
	PDE4B
	ARMCX1
	RAMP3
	TNS2
	STON1
	ECM2
	S1PR1
	THBD
	LTBP4
	CD93
	HEG1
	PRDM8
	ST6GALNAC5
	DAAM2
	LHFPL6
	ABCC9
	RFTN1
	MOCS1
	CSDC2
	ABCA8
	MITF
	ATP2B4
	GADD45B
	LIX1L
	TEK
	TCEAL3
	CASQ2
	MSN
	SERP2
	BVES
	ZNF467
	LRRN4CL
	CPQ
	PECAM1
	PTGER3
	FBXL7
	MMRN2
	GNAO1
	MEF2C
	CHRD
	ZNF423
	REEP2
	GLIPR2
	PDE1A
	ZBTB16
	SMTN
	HSPA2
	EDIL3
	EMCN
	STOM
	SEMA3G
	PRSS23
	KIAA1755
	QKI
	NR3C1
	IGFBP7
	RBP7
	MAGEH1
	CTSO
	HACD4
	SORCS2
	CD36
	RASD2
	ARHGAP24
	TTC28
	GLIPR1
	GSN
	MPDZ
	ABCB1
	SYNE1
	ARHGAP31
	TMEM88
	ZNF521
	FXYD6
	PALM2AKAP2
	BNC2
	DMPK
	LAYN
	WFDC1
	ARHGEF25
	CLDN11
	SSBP2
	PLPP1
	LRRK2
	CAND2
	ZEB2
	CYYR1
	KCNJ8
	TSHZ3
	ADRB2
	RHOJ
	CCDC3
	NFIX
	PLPPR4
	SAMD4A
	TIE1
	FAM229B
	SEMA6B
	ZBTB47
	KCNK3
	FAT4
	SH3BGRL
	EBF1
	DLC1
	ENG
	CACNA1C
	ADCY9
	FRY
	GJA4
	PEAR1
[truncated: 676 more rows]
