# Supplementary material for: Construction of an RNA modification-related gene predictive model associated with prognosis and immunity in gastric cancer
Source: BMC Bioinformatics. 2023 Apr 15;24:147. doi: 10.1186/s12859-023-05283-3 (PMC10105968; doi:10.1186/s12859-023-05283-3)
Supplement: Supplementary file 5 — Additional file 5. Table S4: Key genes. [file 12859_2023_5283_MOESM5_ESM.xlsx]

## Sheet: Table S4
Table S4. Key genes.
	DES
	HSPB6
	MYH11
	CNN1
	ACTG2
	ACKR1
	MFAP4
	SFRP2
	ECRG4
	PRELP
	THBS4
	LMOD1
	HSPB7
	SYNPO2
	CHRDL2
	OGN
	TAGLN
	C7
	SFRP4
	MGP
	FLNC
	CHRDL1
	GREM2
	MYL9
	FBLN1
	CCL21
	APOD
	PLN
	RGMA
	SFRP1
	FHL1
	MRGPRF
	PODN
	ACTA2
	ADH1B
	AOC3
	CCDC80
	PGM5
	C16orf89
	TPX2
	TOP2A
	HSPB8
	SMOC2
	BARX1
	CRYAB
	GREM1
	SPON1
	PTGIS
	COL14A1
	DCN
	SELP
	FCER1A
	CPXM2
	MYBL2
	ELN
	TNS1
	SPARCL1
	MYLK
	PDLIM3
	BOC
	MFAP5
	GFRA1
	UBE2C
	CLEC3B
	KCNMB1
	CASQ2
	HAND2
	CENPF
	SRPX
	SYNM
	TACR2
	SSC5D
	PTGER1
	MYOCD
	TNXB
	DACT3
	PSAT1
	CILP
	EFEMP1
	IRAG1
	TTK
	SOD3
	SGCA
	GINS1
	PLIN4
	PI16
	FGF7
	ABI3BP
	SERPINF1
	ADCY5
	AURKA
	PRUNE2
	HJURP
	PBK
	CPE
	NDN
	BUB1B
	ADAM33
	FBLN5
	KIF18B
	RECQL4
	ISLR
	CDK1
	ANGPTL1
	SCARA5
	PRIMA1
	CH25H
	COL8A1
	CENPE
	BUB1
	MELK
	MCM10
	MAD2L1
	LIMS2
	NUF2
	KIF2C
	ZCCHC24
	TPM2
	RBPMS2
	NCAPG
	DPYSL3
	ATAD2
	FRZB
	SHISA3
	RAD51AP1
	CCNA2
	TRIP13
	GAS1
	GYPC
	OMD
	ESPL1
	CDC6
	ASPM
	FABP4
	C11orf96
	CYP1B1
	NEK2
	TROAP
	MMRN1
	JPH2
	CDCA2
	SPAG5
	CYBRD1
	PPP1R14A
	CLIP3
	IGFBP4
	SKA3
	LRRN4CL
	RARRES2
	MMP2
	ANLN
	KIF18A
	PPP1R3C
	NDNF
	DLGAP5
	KIF23
	RCAN2
	MAMDC2
	DPT
	CLMP
	C14orf132
	JAM2
	A2M
	IGFBP5
	ABCA8
	HMMR
	IL33
	TMEM119
	ATP1A2
	CAVIN2
	RAI2
	EMILIN1
	MSRB3
	AEBP1
	FNDC1
	SELENOM
	SAPCD2
	KIF11
	CPED1
	CLDN5
	PLK4
	MKI67
	DNA2
	ADAMTS8
	KIF14
	CDCA5
	KIF15
	IGFBP6
	NDC80
	SLIT3
	SORBS1
	CENPA
	CDC20
	FOXM1
	SYNC
	FMOD
	C1QTNF7
	ECT2
	AURKB
	GPX3
	SLC24A3
	COX7A1
	NGFR
	KIFC1
	KIF4A
	RFC3
	DNMT3B
	INMT
	XRCC2
	FBLN2
	RSPO3
	SCRG1
	MOXD1
	RRAD
	CEP55
	TICRR
	DDR2
	CCNB2
	KNL1
	MEOX2
	MXRA8
	CKAP2
	BMERB1
	F13A1
	CDCA8
	RACGAP1
	HELLS
	CST2
	GTSE1
	ARHGAP11A
	TWIST2
	ASB2
	POLQ
	PABPC1L
	SMC4
	FLNA
