# Supplementary material for: Construction of an RNA modification-related gene predictive model associated with prognosis and immunity in gastric cancer
Source: BMC Bioinformatics. 2023 Apr 15;24:147. doi: 10.1186/s12859-023-05283-3 (PMC10105968; doi:10.1186/s12859-023-05283-3)
Supplement: Supplementary file 6 — Additional file 6. Table S5: Correlation among all key genes. [file 12859_2023_5283_MOESM6_ESM.xlsx]

## Sheet: Table S5
Table S5. Correlation among all key genes.		DES	HSPB6	MYH11	CNN1	ACTG2	ACKR1	MFAP4	SFRP2	ECRG4	PRELP	THBS4	LMOD1	HSPB7	SYNPO2	CHRDL2	OGN	TAGLN	C7	SFRP4	MGP	FLNC	CHRDL1	GREM2	MYL9	FBLN1	CCL21	APOD	PLN	RGMA	SFRP1	FHL1	MRGPRF	PODN	ACTA2	ADH1B	AOC3	CCDC80	PGM5	C16orf89	TPX2	TOP2A	HSPB8	SMOC2	BARX1	CRYAB	GREM1	SPON1	PTGIS
	DES	1	0.858038	0.952331	0.933372	0.944512	0.674654	0.743989	0.466111	0.84738	0.723956	0.723233	0.920105	0.925135	0.92419	0.805031	0.682967	0.847257	0.67283	0.470293	0.662267	0.841655	0.654933	0.736957	0.825444	0.495709	0.490736	0.56131	0.875662	0.859366	0.682756	0.876138	0.822748	0.634617	0.814826	0.591814	0.820384	0.63706	0.888562	0.529459	-0.465857	-0.429285	0.828366	0.727976	0.762938	0.788617	0.719147	0.610103	0.629451
	HSPB6	0.858038	1	0.914029	0.911803	0.875894	0.77707	0.827011	0.600267	0.892378	0.850782	0.814118	0.92898	0.913602	0.91341	0.820526	0.858938	0.894603	0.809757	0.605161	0.83018	0.858684	0.79214	0.787385	0.889097	0.68401	0.556883	0.664017	0.903018	0.915395	0.833276	0.917698	0.891879	0.777394	0.886782	0.748915	0.90503	0.795624	0.914646	0.605231	-0.511325	-0.464584	0.87336	0.833281	0.803855	0.864978	0.746039	0.752082	0.784389
	MYH11	0.952331	0.914029	1	0.953542	0.945811	0.738917	0.816116	0.518428	0.902771	0.815624	0.781548	0.978954	0.948588	0.975512	0.822024	0.781783	0.8966	0.753956	0.543847	0.74581	0.886049	0.758845	0.802081	0.877111	0.571629	0.50406	0.601193	0.934636	0.925198	0.768694	0.945134	0.895961	0.734134	0.885475	0.682125	0.902718	0.729635	0.943335	0.579614	-0.522151	-0.451846	0.881957	0.803917	0.783814	0.842624	0.76132	0.69916	0.717091
	CNN1	0.933372	0.911803	0.953542	1	0.971082	0.683998	0.791836	0.614357	0.863738	0.815699	0.778114	0.965646	0.958749	0.942199	0.810727	0.758418	0.957886	0.706802	0.609627	0.747295	0.909823	0.706914	0.748846	0.944383	0.606665	0.516134	0.577365	0.935477	0.910764	0.754784	0.91586	0.925244	0.725099	0.936082	0.624253	0.9122	0.768604	0.919591	0.511705	-0.499969	-0.458766	0.887478	0.808437	0.834876	0.881644	0.797164	0.702035	0.700396
	ACTG2	0.944512	0.875894	0.945811	0.971082	1	0.662265	0.754158	0.503839	0.835964	0.729804	0.714189	0.932309	0.923253	0.934397	0.798756	0.70636	0.900465	0.650591	0.502976	0.668695	0.884259	0.639653	0.742499	0.887731	0.535827	0.487496	0.535485	0.892491	0.881069	0.706091	0.895937	0.884308	0.658396	0.883682	0.588039	0.855183	0.682136	0.895549	0.513133	-0.483658	-0.426739	0.855381	0.750999	0.807443	0.833505	0.734759	0.642843	0.628729
	ACKR1	0.674654	0.77707	0.738917	0.683998	0.662265	1	0.765801	0.504578	0.734903	0.715839	0.729191	0.74376	0.684124	0.74932	0.727436	0.786613	0.691182	0.773822	0.483388	0.749359	0.647362	0.774599	0.706557	0.675435	0.632143	0.646093	0.568464	0.71861	0.776014	0.803503	0.782641	0.735126	0.709153	0.689861	0.802363	0.749929	0.719172	0.760234	0.675452	-0.556496	-0.524515	0.748312	0.644208	0.590845	0.715219	0.595866	0.677751	0.695693
	MFAP4	0.743989	0.827011	0.816116	0.791836	0.754158	0.765801	1	0.59488	0.742639	0.827891	0.762727	0.839306	0.800351	0.8008	0.778793	0.792818	0.822877	0.726484	0.685422	0.770508	0.754604	0.757266	0.799002	0.787132	0.758899	0.635025	0.631892	0.781067	0.842637	0.736203	0.845115	0.870236	0.901405	0.829149	0.700009	0.838045	0.790449	0.791036	0.639559	-0.482172	-0.443691	0.772343	0.762432	0.753896	0.781209	0.787894	0.809855	0.738169
	SFRP2	0.466111	0.600267	0.518428	0.614357	0.503839	0.504578	0.59488	1	0.477458	0.75835	0.717221	0.604036	0.601201	0.508356	0.569488	0.654488	0.707312	0.576995	0.856698	0.729795	0.570978	0.615883	0.413736	0.677884	0.685188	0.512801	0.468442	0.624424	0.594888	0.657954	0.521992	0.655328	0.701888	0.692257	0.457325	0.697655	0.849139	0.536246	0.284687	-0.221311	-0.255311	0.546993	0.593644	0.555635	0.646766	0.734538	0.647033	0.667597
	ECRG4	0.84738	0.892378	0.902771	0.863738	0.835964	0.734903	0.742639	0.477458	1	0.76292	0.725813	0.906573	0.867578	0.882613	0.773124	0.76621	0.828494	0.752936	0.472363	0.753557	0.777657	0.762004	0.766579	0.823603	0.52621	0.502756	0.587964	0.885356	0.869719	0.747919	0.895267	0.818254	0.667693	0.815353	0.70663	0.836067	0.67423	0.9009	0.609926	-0.582511	-0.528445	0.844833	0.786383	0.7614	0.817434	0.667438	0.651502	0.670184
	PRELP	0.723956	0.850782	0.815624	0.815699	0.729804	0.715839	0.827891	0.75835	0.76292	1	0.841708	0.865019	0.846562	0.804966	0.707792	0.847246	0.873485	0.799432	0.799551	0.898737	0.766469	0.828929	0.741028	0.847076	0.742371	0.577324	0.647983	0.849708	0.856794	0.800397	0.830619	0.84157	0.860157	0.879329	0.704668	0.893116	0.882205	0.817997	0.510949	-0.45432	-0.427053	0.797784	0.821483	0.719265	0.837304	0.792459	0.753391	0.831396
	THBS4	0.723233	0.814118	0.781548	0.778114	0.714189	0.729191	0.762727	0.717221	0.725813	0.841708	1	0.802761	0.808232	0.801773	0.75419	0.870113	0.804925	0.823341	0.729668	0.847611	0.759497	0.834182	0.683875	0.778127	0.724808	0.523775	0.677654	0.803594	0.830254	0.826178	0.796759	0.807928	0.819093	0.796242	0.732075	0.85189	0.850586	0.81146	0.551627	-0.376385	-0.367846	0.737329	0.7556	0.695697	0.738885	0.738637	0.759352	0.825349
	LMOD1	0.920105	0.92898	0.978954	0.965646	0.932309	0.74376	0.839306	0.604036	0.906573	0.865019	0.802761	1	0.957111	0.964752	0.82518	0.804007	0.938392	0.772308	0.611276	0.796002	0.893647	0.784795	0.795205	0.921112	0.625351	0.526567	0.62439	0.957463	0.936865	0.798227	0.948687	0.924848	0.778126	0.92976	0.698636	0.932047	0.789085	0.945365	0.567475	-0.543039	-0.47971	0.90179	0.827793	0.814792	0.884906	0.79114	0.741049	0.749751
	HSPB7	0.925135	0.913602	0.948588	0.958749	0.923253	0.684124	0.800351	0.601201	0.867578	0.846562	0.808232	0.957111	1	0.936633	0.819935	0.771469	0.92918	0.733181	0.619982	0.787947	0.896813	0.73762	0.767566	0.911249	0.606325	0.50407	0.605986	0.927324	0.911574	0.763939	0.914635	0.903012	0.75272	0.910838	0.644319	0.908038	0.766235	0.916209	0.518981	-0.483944	-0.453475	0.877892	0.829949	0.831823	0.877985	0.806459	0.700033	0.729516
	SYNPO2	0.92419	0.91341	0.975512	0.942199	0.934397	0.74932	0.8008	0.508356	0.882613	0.804966	0.801773	0.964752	0.936633	1	0.802783	0.809766	0.887148	0.783744	0.52469	0.751486	0.900422	0.773555	0.802894	0.870556	0.573121	0.500856	0.603893	0.936902	0.923683	0.803042	0.96025	0.894621	0.732707	0.881304	0.727352	0.901906	0.738583	0.955715	0.587762	-0.519166	-0.450982	0.890271	0.797289	0.775999	0.840971	0.73784	0.717945	0.720302
	CHRDL2	0.805031	0.820526	0.822024	0.810727	0.798756	0.727436	0.778793	0.569488	0.773124	0.707792	0.75419	0.82518	0.819935	0.802783	1	0.696695	0.789889	0.630278	0.56418	0.714072	0.751332	0.670348	0.704227	0.770311	0.613112	0.558195	0.529008	0.782329	0.824055	0.695093	0.783778	0.815435	0.720754	0.775514	0.576665	0.810236	0.716978	0.793456	0.539609	-0.396687	-0.371105	0.751467	0.727598	0.756612	0.748594	0.787367	0.700419	0.69443
	OGN	0.682967	0.858938	0.781783	0.758418	0.70636	0.786613	0.792818	0.654488	0.76621	0.847246	0.870113	0.804007	0.771469	0.809766	0.696695	1	0.774097	0.867781	0.672251	0.85386	0.742733	0.861872	0.773654	0.756468	0.752267	0.533435	0.684139	0.80126	0.846595	0.868587	0.833771	0.801326	0.803716	0.780633	0.832454	0.832148	0.856296	0.828564	0.611121	-0.479019	-0.426735	0.750983	0.774821	0.670972	0.748275	0.675753	0.758937	0.806678
	TAGLN	0.847257	0.894603	0.8966	0.957886	0.900465	0.691182	0.822877	0.707312	0.828494	0.873485	0.804925	0.938392	0.92918	0.887148	0.789889	0.774097	1	0.725382	0.709901	0.812238	0.879357	0.741497	0.725064	0.969706	0.678021	0.559214	0.585761	0.916794	0.897332	0.773977	0.889297	0.941561	0.807821	0.981774	0.639412	0.94676	0.84089	0.882101	0.499472	-0.477331	-0.446855	0.866223	0.840045	0.838634	0.905111	0.83253	0.754473	0.752556
	C7	0.67283	0.809757	0.753956	0.706802	0.650591	0.773822	0.726484	0.576995	0.752936	0.799432	0.823341	0.772308	0.733181	0.783744	0.630278	0.867781	0.725382	1	0.541875	0.808886	0.684388	0.829522	0.697163	0.714117	0.658215	0.54505	0.660446	0.776104	0.77651	0.851515	0.804565	0.731752	0.732969	0.7212	0.859666	0.785439	0.768943	0.808393	0.631524	-0.466642	-0.426504	0.726232	0.688895	0.618337	0.713821	0.56395	0.703054	0.745699
	SFRP4	0.470293	0.605161	0.543847	0.609627	0.502976	0.483388	0.685422	0.856698	0.472363	0.799551	0.729668	0.611276	0.619982	0.52469	0.56418	0.672251	0.709901	0.541875	1	0.747136	0.56214	0.629292	0.49207	0.669394	0.753394	0.471481	0.514286	0.614569	0.64429	0.580493	0.542981	0.681987	0.786527	0.698759	0.42223	0.707594	0.832113	0.545073	0.260665	-0.205508	-0.210214	0.532265	0.678157	0.594042	0.597087	0.764471	0.668356	0.726903
	MGP	0.662267	0.83018	0.74581	0.747295	0.668695	0.749359	0.770508	0.729795	0.753557	0.898737	0.847611	0.796002	0.787947	0.751486	0.714072	0.85386	0.812238	0.808886	0.747136	1	0.66535	0.816371	0.684872	0.797744	0.70331	0.531475	0.678914	0.819846	0.79357	0.819013	0.796518	0.762627	0.798725	0.825826	0.727088	0.837925	0.852251	0.76998	0.528586	-0.486925	-0.474701	0.756091	0.768554	0.673381	0.811559	0.720207	0.718836	0.811233
	FLNC	0.841655	0.858684	0.886049	0.909823	0.884259	0.647362	0.754604	0.570978	0.777657	0.766469	0.759497	0.893647	0.896813	0.900422	0.751332	0.742733	0.879357	0.684388	0.56214	0.66535	1	0.698476	0.720012	0.873948	0.616418	0.460066	0.527618	0.860315	0.864215	0.739049	0.879808	0.896266	0.716937	0.86455	0.631531	0.874867	0.738329	0.877034	0.479136	-0.413819	-0.34547	0.837046	0.753269	0.790802	0.807518	0.756087	0.714082	0.703705
	CHRDL1	0.654933	0.79214	0.758845	0.706914	0.639653	0.774599	0.757266	0.615883	0.762004	0.828929	0.834182	0.784795	0.73762	0.773555	0.670348	0.861872	0.741497	0.829522	0.629292	0.816371	0.698476	1	0.743834	0.72307	0.715729	0.528037	0.649861	0.776808	0.806487	0.835364	0.811227	0.752049	0.806663	0.746172	0.835969	0.823054	0.81388	0.78496	0.592893	-0.471121	-0.407135	0.748767	0.744557	0.592858	0.729295	0.6552	0.733719	0.843079
	GREM2	0.736957	0.787385	0.802081	0.748846	0.742499	0.706557	0.799002	0.413736	0.766579	0.741028	0.683875	0.795205	0.767566	0.802894	0.704227	0.773654	0.725064	0.697163	0.49207	0.684872	0.720012	0.743834	1	0.70118	0.63368	0.496677	0.566755	0.742307	0.825695	0.693185	0.828257	0.759878	0.730951	0.734683	0.710654	0.764089	0.636288	0.782777	0.676496	-0.537038	-0.448775	0.748807	0.735633	0.659592	0.711448	0.671925	0.679406	0.660724
	MYL9	0.825444	0.889097	0.877111	0.944383	0.887731	0.675435	0.787132	0.677884	0.823603	0.847076	0.778127	0.921112	0.911249	0.870556	0.770311	0.756468	0.969706	0.714117	0.669394	0.797744	0.873948	0.72307	0.70118	1	0.697005	0.537451	0.620905	0.896232	0.889257	0.772689	0.878966	0.924991	0.761965	0.959389	0.62447	0.917555	0.8031	0.871685	0.487381	-0.459488	-0.43275	0.890047	0.821389	0.834539	0.907401	0.787842	0.734562	0.72791
	FBLN1	0.495709	0.68401	0.571629	0.606665	0.535827	0.632143	0.758899	0.685188	0.52621	0.742371	0.724808	0.625351	0.606325	0.573121	0.613112	0.752267	0.678021	0.658215	0.753394	0.70331	0.616418	0.715729	0.63368	0.697005	1	0.58283	0.673765	0.586078	0.707105	0.687983	0.622561	0.710077	0.816569	0.685446	0.61084	0.718019	0.795452	0.596541	0.507574	-0.254044	-0.228559	0.636766	0.692208	0.632053	0.623458	0.658303	0.735867	0.795938
	CCL21	0.490736	0.556883	0.50406	0.516134	0.487496	0.646093	0.635025	0.512801	0.502756	0.577324	0.523775	0.526567	0.50407	0.500856	0.558195	0.533435	0.559214	0.54505	0.471481	0.531475	0.460066	0.528037	0.496677	0.537451	0.58283	1	0.371663	0.514546	0.551888	0.521853	0.540344	0.574874	0.583205	0.53808	0.542165	0.56185	0.602532	0.520352	0.505593	-0.347509	-0.375774	0.547019	0.518641	0.536159	0.555416	0.566866	0.529596	0.472339
	APOD	0.56131	0.664017	0.601193	0.577365	0.535485	0.568464	0.631892	0.468442	0.587964	0.647983	0.677654	0.62439	0.605986	0.603893	0.529008	0.684139	0.585761	0.660446	0.514286	0.678914	0.527618	0.649861	0.566755	0.620905	0.673765	0.371663	1	0.592163	0.621977	0.642954	0.616665	0.580274	0.61279	0.594664	0.585978	0.587697	0.571379	0.627671	0.522847	-0.340003	-0.29126	0.611123	0.564611	0.56028	0.575678	0.462807	0.623814	0.686818
	PLN	0.875662	0.903018	0.934636	0.935477	0.892491	0.71861	0.781067	0.624424	0.885356	0.849708	0.803594	0.957463	0.927324	0.936902	0.782329	0.80126	0.916794	0.776104	0.614569	0.819846	0.860315	0.776808	0.742307	0.896232	0.586078	0.514546	0.592163	1	0.892172	0.794094	0.927042	0.879702	0.735841	0.905775	0.703637	0.916363	0.790162	0.920665	0.547445	-0.520467	-0.467895	0.87333	0.809959	0.768445	0.871865	0.77339	0.717601	0.747745
	RGMA	0.859366	0.915395	0.925198	0.910764	0.881069	0.776014	0.842637	0.594888	0.869719	0.856794	0.830254	0.936865	0.911574	0.923683	0.824055	0.846595	0.897332	0.77651	0.64429	0.79357	0.864215	0.806487	0.825695	0.889257	0.707105	0.551888	0.621977	0.892172	1	0.823407	0.912457	0.911329	0.79967	0.890992	0.721229	0.916416	0.80567	0.922838	0.571914	-0.507723	-0.454955	0.89673	0.849261	0.788834	0.855584	0.770891	0.744215	0.771659
	SFRP1	0.682756	0.833276	0.768694	0.754784	0.706091	0.803503	0.736203	0.657954	0.747919	0.800397	0.826178	0.798227	0.763939	0.803042	0.695093	0.868587	0.773977	0.851515	0.580493	0.819013	0.739049	0.835364	0.693185	0.772689	0.687983	0.521853	0.642954	0.794094	0.823407	1	0.807442	0.779369	0.752375	0.776429	0.833117	0.809149	0.820997	0.812846	0.602589	-0.471844	-0.431977	0.806496	0.70095	0.656776	0.801962	0.638494	0.745277	0.780153
	FHL1	0.876138	0.917698	0.945134	0.91586	0.895937	0.782641	0.845115	0.521992	0.895267	0.830619	0.796759	0.948687	0.914635	0.96025	0.783778	0.833771	0.889297	0.804565	0.542981	0.796518	0.879808	0.811227	0.828257	0.878966	0.622561	0.540344	0.616665	0.927042	0.912457	0.807442	1	0.903779	0.774355	0.891081	0.771146	0.915845	0.754673	0.934605	0.64464	-0.539973	-0.475423	0.894192	0.81706	0.784462	0.864071	0.739629	0.747855	0.748462
	MRGPRF	0.822748	0.891879	0.895961	0.925244	0.884308	0.735126	0.870236	0.655328	0.818254	0.84157	0.807928	0.924848	0.903012	0.894621	0.815435	0.801326	0.941561	0.731752	0.681987	0.762627	0.896266	0.752049	0.759878	0.924991	0.710077	0.574874	0.580274	0.879702	0.911329	0.779369	0.903779	1	0.840356	0.931469	0.666728	0.929122	0.82701	0.896067	0.544731	-0.483092	-0.44629	0.859442	0.81256	0.840857	0.858289	0.82347	0.793365	0.747479
	PODN	0.634617	0.777394	0.734134	0.725099	0.658396	0.709153	0.901405	0.701888	0.667693	0.860157	0.819093	0.778126	0.75272	0.732707	0.720754	0.803716	0.807821	0.732969	0.786527	0.798725	0.716937	0.806663	0.730951	0.761965	0.816569	0.583205	0.61279	0.735841	0.79967	0.752375	0.774355	0.840356	1	0.821067	0.695532	0.851166	0.855537	0.727106	0.572802	-0.380018	-0.350884	0.694444	0.778111	0.721692	0.731856	0.800226	0.847983	0.820364
	ACTA2	0.814826	0.886782	0.885475	0.936082	0.883682	0.689861	0.829149	0.692257	0.815353	0.879329	0.796242	0.92976	0.910838	0.881304	0.775514	0.780633	0.981774	0.7212	0.698759	0.825826	0.86455	0.746172	0.734683	0.959389	0.685446	0.53808	0.594664	0.905775	0.890992	0.776429	0.891081	0.931469	0.821067	1	0.644238	0.946481	0.837957	0.867223	0.501299	-0.474111	-0.435092	0.858137	0.839407	0.813728	0.904606	0.823758	0.76909	0.75698
	ADH1B	0.591814	0.748915	0.682125	0.624253	0.588039	0.802363	0.700009	0.457325	0.70663	0.704668	0.732075	0.698636	0.644319	0.727352	0.576665	0.832454	0.639412	0.859666	0.42223	0.727088	0.631531	0.835969	0.710654	0.62447	0.61084	0.542165	0.585978	0.703637	0.721229	0.833117	0.771146	0.666728	0.695532	0.644238	1	0.72545	0.70167	0.73363	0.697513	-0.535299	-0.485987	0.681211	0.618877	0.553814	0.673024	0.493658	0.670767	0.694324
	AOC3	0.820384	0.90503	0.902718	0.9122	0.855183	0.749929	0.838045	0.697655	0.836067	0.893116	0.85189	0.932047	0.908038	0.901906	0.810236	0.832148	0.94676	0.785439	0.707594	0.837925	0.874867	0.823054	0.764089	0.917555	0.718019	0.56185	0.587697	0.916363	0.916416	0.809149	0.915845	0.929122	0.851166	0.946481	0.72545	1	0.871746	0.898072	0.564195	-0.465482	-0.430799	0.860415	0.865549	0.787479	0.874314	0.832093	0.804073	0.819402
	CCDC80	0.63706	0.795624	0.729635	0.768604	0.682136	0.719172	0.790449	0.849139	0.67423	0.882205	0.850586	0.789085	0.766235	0.738583	0.716978	0.856296	0.84089	0.768943	0.832113	0.852251	0.738329	0.81388	0.636288	0.8031	0.795452	0.602532	0.571379	0.790162	0.80567	0.820997	0.754673	0.82701	0.855537	0.837957	0.70167	0.871746	1	0.742511	0.478064	-0.404086	-0.380096	0.728961	0.765505	0.685902	0.775227	0.818022	0.775802	0.832227
	PGM5	0.888562	0.914646	0.943335	0.919591	0.895549	0.760234	0.791036	0.536246	0.9009	0.817997	0.81146	0.945365	0.916209	0.955715	0.793456	0.828564	0.882101	0.808393	0.545073	0.76998	0.877034	0.78496	0.782777	0.871685	0.596541	0.520352	0.627671	0.920665	0.922838	0.812846	0.934605	0.896067	0.727106	0.867223	0.73363	0.898072	0.742511	1	0.574398	-0.518437	-0.467301	0.888947	0.810013	0.779724	0.842717	0.705287	0.72084	0.731905
	C16orf89	0.529459	0.605231	0.579614	0.511705	0.513133	0.675452	0.639559	0.284687	0.609926	0.510949	0.551627	0.567475	0.518981	0.587762	0.539609	0.611121	0.499472	0.631524	0.260665	0.528586	0.479136	0.592893	0.676496	0.487381	0.507574	0.505593	0.522847	0.547445	0.571914	0.602589	0.64464	0.544731	0.572802	0.501299	0.697513	0.564195	0.478064	0.574398	1	-0.51457	-0.476719	0.570049	0.494822	0.521928	0.551572	0.420319	0.545885	0.515188
	TPX2	-0.465857	-0.511325	-0.522151	-0.499969	-0.483658	-0.556496	-0.482172	-0.221311	-0.582511	-0.45432	-0.376385	-0.543039	-0.483944	-0.519166	-0.396687	-0.479019	-0.477331	-0.466642	-0.205508	-0.486925	-0.413819	-0.471121	-0.537038	-0.459488	-0.254044	-0.347509	-0.340003	-0.520467	-0.507723	-0.471844	-0.539973	-0.483092	-0.380018	-0.474111	-0.535299	-0.465482	-0.404086	-0.518437	-0.51457	1	0.84225	-0.530746	-0.360028	-0.396113	-0.551354	-0.293922	-0.337839	-0.339959
	TOP2A	-0.429285	-0.464584	-0.451846	-0.458766	-0.426739	-0.524515	-0.443691	-0.255311	-0.528445	-0.427053	-0.367846	-0.47971	-0.453475	-0.450982	-0.371105	-0.426735	-0.446855	-0.426504	-0.210214	-0.474701	-0.34547	-0.407135	-0.448775	-0.43275	-0.228559	-0.375774	-0.29126	-0.467895	-0.454955	-0.431977	-0.475423	-0.44629	-0.350884	-0.435092	-0.485987	-0.430799	-0.380096	-0.467301	-0.476719	0.84225	1	-0.482362	-0.314259	-0.355576	-0.528894	-0.283358	-0.301018	-0.29673
	HSPB8	0.828366	0.87336	0.881957	0.887478	0.855381	0.748312	0.772343	0.546993	0.844833	0.797784	0.737329	0.90179	0.877892	0.890271	0.751467	0.750983	0.866223	0.726232	0.532265	0.756091	0.837046	0.748767	0.748807	0.890047	0.636766	0.547019	0.611123	0.87333	0.89673	0.806496	0.894192	0.859442	0.694444	0.858137	0.681211	0.860415	0.728961	0.888947	0.570049	-0.530746	-0.482362	1	0.771157	0.743846	0.910747	0.698441	0.680721	0.702542
	SMOC2	0.727976	0.833281	0.803917	0.808437	0.750999	0.644208	0.762432	0.593644	0.786383	0.821483	0.7556	0.827793	0.829949	0.797289	0.727598	0.774821	0.840045	0.688895	0.678157	0.768554	0.753269	0.744557	0.735633	0.821389	0.692208	0.518641	0.564611	0.809959	0.849261	0.70095	0.81706	0.81256	0.778111	0.839407	0.618877	0.865549	0.765505	0.810013	0.494822	-0.360028	-0.314259	0.771157	1	0.731635	0.776591	0.75784	0.69151	0.733639
	BARX1	0.762938	0.803855	0.783814	0.834876	0.807443	0.590845	0.753896	0.555635	0.7614	0.719265	0.695697	0.814792	0.831823	0.775999	0.756612	0.670972	0.838634	0.618337	0.594042	0.673381	0.790802	0.592858	0.659592	0.834539	0.632053	0.536159	0.56028	0.768445	0.788834	0.656776	0.784462	0.840857	0.721692	0.813728	0.553814	0.787479	0.685902	0.779724	0.521928	-0.396113	-0.355576	0.743846	0.731635	1	0.742572	0.714338	0.680941	0.645729
	CRYAB	0.788617	0.864978	0.842624	0.881644	0.833505	0.715219	0.781209	0.646766	0.817434	0.837304	0.738885	0.884906	0.877985	0.840971	0.748594	0.748275	0.905111	0.713821	0.597087	0.811559	0.807518	0.729295	0.711448	0.907401	0.623458	0.555416	0.575678	0.871865	0.855584	0.801962	0.864071	0.858289	0.731856	0.904606	0.673024	0.874314	0.775227	0.842717	0.551572	-0.551354	-0.528894	0.910747	0.776591	0.742572	1	0.745151	0.689809	0.684818
	GREM1	0.719147	0.746039	0.76132	0.797164	0.734759	0.595866	0.787894	0.734538	0.667438	0.792459	0.738637	0.79114	0.806459	0.73784	0.787367	0.675753	0.83253	0.56395	0.764471	0.720207	0.756087	0.6552	0.671925	0.787842	0.658303	0.566866	0.462807	0.77339	0.770891	0.638494	0.739629	0.82347	0.800226	0.823758	0.493658	0.832093	0.818022	0.705287	0.420319	-0.293922	-0.283358	0.698441	0.75784	0.714338	0.745151	1	0.732694	0.693468
	SPON1	0.610103	0.752082	0.69916	0.702035	0.642843	0.677751	0.809855	0.647033	0.651502	0.753391	0.759352	0.741049	0.700033	0.717945	0.700419	0.758937	0.754473	0.703054	0.668356	0.718836	0.714082	0.733719	0.679406	0.734562	0.735867	0.529596	0.623814	0.717601	0.744215	0.745277	0.747855	0.793365	0.847983	0.76909	0.670767	0.804073	0.775802	0.72084	0.545885	-0.337839	-0.301018	0.680721	0.69151	0.680941	0.689809	0.732694	1	0.760564
	PTGIS	0.629451	0.784389	0.717091	0.700396	0.628729	0.695693	0.738169	0.667597	0.670184	0.831396	0.825349	0.749751	0.729516	0.720302	0.69443	0.806678	0.752556	0.745699	0.726903	0.811233	0.703705	0.843079	0.660724	0.72791	0.795938	0.472339	0.686818	0.747745	0.771659	0.780153	0.748462	0.747479	0.820364	0.75698	0.694324	0.819402	0.832227	0.731905	0.515188	-0.339959	-0.29673	0.702542	0.733639	0.645729	0.684818	0.693468	0.760564	1
	COL14A1	0.582595	0.779475	0.712682	0.683145	0.626984	0.758132	0.778602	0.666448	0.662558	0.814197	0.823275	0.738425	0.698384	0.738972	0.695591	0.861217	0.750647	0.785539	0.67767	0.819616	0.693634	0.823368	0.709673	0.720694	0.768777	0.511326	0.570586	0.726202	0.791179	0.80523	0.773146	0.780932	0.852102	0.780875	0.754342	0.857567	0.858169	0.727812	0.59287	-0.389408	-0.331639	0.708106	0.760776	0.610275	0.719885	0.708711	0.783074	0.808786
	DCN	0.510681	0.694917	0.632908	0.656594	0.579016	0.701791	0.831714	0.740744	0.5833	0.815562	0.751006	0.692545	0.650243	0.646777	0.613262	0.781149	0.765152	0.686763	0.81692	0.793297	0.647894	0.741183	0.648787	0.728097	0.799257	0.573004	0.566811	0.677624	0.724292	0.72892	0.702161	0.792488	0.884799	0.784677	0.655588	0.797173	0.864618	0.651066	0.515617	-0.417009	-0.374304	0.654489	0.716389	0.647953	0.715643	0.757021	0.802162	0.752952
	SELP	0.624657	0.721471	0.696664	0.627398	0.614239	0.938454	0.747248	0.469093	0.651434	0.67949	0.730107	0.690423	0.634463	0.725736	0.694857	0.776168	0.633388	0.75197	0.480861	0.700202	0.63234	0.750835	0.706223	0.61253	0.64042	0.609409	0.545823	0.666915	0.735278	0.75955	0.750398	0.703917	0.717771	0.644639	0.771265	0.717485	0.691951	0.7253	0.647342	-0.446291	-0.405278	0.688077	0.624805	0.557409	0.634027	0.596122	0.694123	0.69767
	FCER1A	0.518684	0.618044	0.595413	0.546211	0.53909	0.687217	0.6461	0.383322	0.589858	0.610553	0.64206	0.599046	0.56555	0.62353	0.52568	0.706118	0.562709	0.660664	0.415655	0.631094	0.521308	0.669994	0.684787	0.531619	0.550201	0.422973	0.505524	0.57105	0.639858	0.666713	0.659155	0.616811	0.640778	0.579555	0.727426	0.616191	0.58697	0.618322	0.634472	-0.557289	-0.521226	0.599426	0.541833	0.468928	0.611832	0.462285	0.560172	0.574178
	CPXM2	0.805953	0.876966	0.882288	0.894564	0.839141	0.72568	0.775102	0.647053	0.807411	0.859093	0.832607	0.910298	0.90383	0.891893	0.787329	0.788516	0.909321	0.736675	0.677248	0.812159	0.867929	0.782216	0.711276	0.892417	0.66983	0.505813	0.58604	0.897569	0.899736	0.798965	0.878036	0.89836	0.790697	0.903591	0.658899	0.934161	0.831382	0.885639	0.486499	-0.434626	-0.378072	0.858266	0.833202	0.774435	0.834364	0.797219	0.736915	0.805007
	MYBL2	-0.430436	-0.460179	-0.491453	-0.474248	-0.462428	-0.461938	-0.434627	-0.224367	-0.528641	-0.424413	-0.339925	-0.515636	-0.460298	-0.505369	-0.350825	-0.453903	-0.447848	-0.424702	-0.203613	-0.443408	-0.421594	-0.430569	-0.496716	-0.419404	-0.189941	-0.23983	-0.260067	-0.50436	-0.46835	-0.450014	-0.518464	-0.447671	-0.342358	-0.456246	-0.468935	-0.439111	-0.38544	-0.48622	-0.427662	0.869296	0.735824	-0.501474	-0.355958	-0.348455	-0.531356	-0.313953	-0.320414	-0.291964
	ELN	0.648268	0.74041	0.71791	0.69634	0.657673	0.666305	0.865919	0.574054	0.613443	0.797798	0.738836	0.738184	0.722209	0.692643	0.693591	0.745419	0.744402	0.64933	0.721808	0.765961	0.646424	0.729525	0.725669	0.712001	0.761943	0.498419	0.624577	0.678809	0.775123	0.659563	0.729575	0.756668	0.870022	0.762078	0.594326	0.772458	0.74931	0.683426	0.544399	-0.336202	-0.299997	0.663507	0.740541	0.653437	0.679053	0.698172	0.723847	0.778281
	TNS1	0.81256	0.876926	0.903291	0.890387	0.848693	0.722625	0.822749	0.608008	0.805764	0.850825	0.821997	0.922567	0.898107	0.91546	0.780429	0.799236	0.910462	0.753428	0.636606	0.76789	0.888372	0.795498	0.761173	0.901381	0.704502	0.503652	0.624047	0.877022	0.910264	0.798078	0.90722	0.925574	0.829485	0.915097	0.687061	0.93462	0.810335	0.890613	0.55102	-0.436086	-0.370616	0.860988	0.82962	0.792275	0.835005	0.782738	0.769219	0.79486
	SPARCL1	0.795365	0.887618	0.897526	0.870789	0.838086	0.784857	0.831145	0.588577	0.827277	0.846301	0.798423	0.915049	0.87526	0.915829	0.772326	0.832978	0.880466	0.782146	0.60835	0.840476	0.849236	0.791534	0.768303	0.871448	0.641929	0.511826	0.617404	0.890846	0.889108	0.815825	0.926302	0.892521	0.788796	0.900786	0.729947	0.917671	0.80573	0.888117	0.57797	-0.501533	-0.433545	0.86744	0.809082	0.753957	0.85021	0.780009	0.770539	0.75277
	MYLK	0.863538	0.907427	0.941528	0.944676	0.915204	0.698694	0.819732	0.589387	0.861625	0.842242	0.80073	0.955993	0.933338	0.953716	0.799506	0.798388	0.938641	0.745104	0.628466	0.77866	0.906027	0.761931	0.766868	0.928985	0.636734	0.489628	0.578588	0.930672	0.924967	0.784948	0.936202	0.937934	0.787703	0.943832	0.661603	0.939153	0.795511	0.930767	0.507516	-0.45413	-0.38452	0.884882	0.85511	0.815318	0.859951	0.80422	0.756067	0.746732
	PDLIM3	0.767058	0.862617	0.846734	0.891652	0.825747	0.711659	0.826059	0.731909	0.797632	0.881408	0.808413	0.89737	0.875133	0.850664	0.743675	0.801289	0.930498	0.727952	0.741058	0.839209	0.843981	0.766853	0.723149	0.917367	0.704473	0.582497	0.593573	0.889974	0.867882	0.784077	0.877465	0.916448	0.809751	0.929147	0.658844	0.916285	0.86756	0.84911	0.521141	-0.480154	-0.443145	0.857148	0.825071	0.790417	0.886572	0.848316	0.771864	0.760671
	BOC	0.744995	0.863308	0.840785	0.816185	0.755745	0.796212	0.844725	0.687675	0.793542	0.886779	0.900119	0.873256	0.833481	0.857881	0.760296	0.889132	0.858943	0.856663	0.699557	0.842323	0.805272	0.890094	0.770314	0.829585	0.769766	0.571606	0.664742	0.84858	0.914226	0.878876	0.868441	0.878155	0.881121	0.863917	0.801344	0.919256	0.881496	0.863907	0.595168	-0.47961	-0.439684	0.826225	0.818839	0.708528	0.819301	0.750693	0.822387	0.844272
	MFAP5	0.506379	0.654826	0.584126	0.650958	0.563363	0.611586	0.722492	0.830451	0.538938	0.782705	0.740621	0.653648	0.621282	0.58236	0.609879	0.717274	0.740191	0.612505	0.849981	0.746843	0.603779	0.712838	0.569882	0.692263	0.754178	0.579165	0.502545	0.671613	0.657178	0.668038	0.62648	0.708194	0.794714	0.733097	0.583553	0.751294	0.872053	0.586071	0.44887	-0.318399	-0.304715	0.592639	0.647462	0.593338	0.665653	0.761817	0.727542	0.762145
	GFRA1	0.655587	0.735209	0.750388	0.660297	0.660133	0.732476	0.735052	0.313736	0.731911	0.655283	0.643664	0.741865	0.671507	0.773385	0.612349	0.726387	0.644681	0.7452	0.360459	0.631386	0.653614	0.720372	0.758095	0.623024	0.542973	0.471413	0.575633	0.702102	0.74413	0.720263	0.780705	0.698932	0.67537	0.660516	0.754933	0.701538	0.588049	0.754363	0.664268	-0.560916	-0.458896	0.697942	0.628236	0.605907	0.631129	0.491413	0.641128	0.607153
	UBE2C	-0.471912	-0.517021	-0.567302	-0.508758	-0.499844	-0.573712	-0.51111	-0.221994	-0.571276	-0.472092	-0.409713	-0.577937	-0.505699	-0.58719	-0.399978	-0.518105	-0.48161	-0.507152	-0.207779	-0.43156	-0.496328	-0.522215	-0.579984	-0.44008	-0.27833	-0.307713	-0.291444	-0.537882	-0.557258	-0.516824	-0.591503	-0.536107	-0.455636	-0.497292	-0.581228	-0.525504	-0.444133	-0.554567	-0.533314	0.863819	0.710829	-0.541907	-0.405891	-0.387839	-0.531876	-0.351104	-0.429501	-0.369212
	CLEC3B	0.520636	0.647016	0.589998	0.563563	0.546408	0.764074	0.702972	0.372406	0.600337	0.61184	0.599108	0.597936	0.558337	0.588332	0.55032	0.686703	0.585327	0.646311	0.420943	0.634273	0.531562	0.665315	0.666947	0.574712	0.608579	0.512289	0.47788	0.564349	0.656357	0.618356	0.672259	0.648488	0.638381	0.588789	0.701916	0.631944	0.588356	0.617732	0.655607	-0.543289	-0.518408	0.591118	0.563703	0.546728	0.582464	0.437531	0.560493	0.593229
	KCNMB1	0.904742	0.883427	0.944617	0.950305	0.940494	0.693818	0.767966	0.515387	0.88989	0.783111	0.742315	0.949763	0.936143	0.934145	0.805163	0.716237	0.917763	0.691007	0.516981	0.745239	0.868598	0.694246	0.738705	0.9157	0.533181	0.499346	0.561899	0.92714	0.890282	0.738091	0.917523	0.902941	0.678468	0.910186	0.617222	0.889517	0.698065	0.922935	0.5358	-0.53561	-0.493331	0.891422	0.782822	0.814519	0.882056	0.744373	0.655531	0.659905
	CASQ2	0.79567	0.855702	0.871393	0.842905	0.808115	0.699721	0.711775	0.503579	0.895164	0.764652	0.732156	0.889161	0.851655	0.87169	0.732876	0.748333	0.826995	0.736442	0.481775	0.757102	0.789131	0.774836	0.710411	0.825568	0.52732	0.478751	0.576353	0.876029	0.844999	0.761124	0.886187	0.816031	0.670539	0.824428	0.696273	0.849315	0.678273	0.892406	0.565605	-0.540633	-0.488915	0.856188	0.769828	0.697403	0.8402	0.646597	0.6425	0.691396
	HAND2	0.846755	0.884755	0.879274	0.921486	0.881831	0.631755	0.712216	0.634219	0.834037	0.798232	0.792319	0.903788	0.913519	0.89048	0.755904	0.78072	0.899095	0.734779	0.620555	0.76415	0.858662	0.682591	0.651708	0.891989	0.568024	0.453745	0.581948	0.890148	0.87786	0.77444	0.852446	0.879238	0.684582	0.876615	0.624902	0.864275	0.759675	0.903168	0.427697	-0.433564	-0.407634	0.818633	0.784147	0.82759	0.817431	0.708956	0.669637	0.685872
	CENPF	-0.395785	-0.439898	-0.417166	-0.442537	-0.40477	-0.483834	-0.407496	-0.221435	-0.512018	-0.38938	-0.311602	-0.458167	-0.422999	-0.406681	-0.347489	-0.383859	-0.435907	-0.36442	-0.178084	-0.466285	-0.296797	-0.387913	-0.438614	-0.439959	-0.232292	-0.342167	-0.339096	-0.454316	-0.425539	-0.388807	-0.441184	-0.405541	-0.304423	-0.428774	-0.443699	-0.387856	-0.326707	-0.428248	-0.453139	0.863886	0.828067	-0.487252	-0.290385	-0.354132	-0.52133	-0.233571	-0.273607	-0.273647
	SRPX	0.578912	0.75703	0.6777	0.68426	0.611846	0.754302	0.752106	0.69455	0.665577	0.786454	0.753108	0.728986	0.678	0.689032	0.643263	0.810488	0.755464	0.78176	0.624121	0.77904	0.69244	0.790086	0.661968	0.745568	0.740784	0.579779	0.606235	0.715473	0.737476	0.823779	0.746168	0.761703	0.78194	0.749901	0.772822	0.796936	0.812856	0.708626	0.600497	-0.451337	-0.414329	0.732309	0.653608	0.634619	0.769433	0.647448	0.763438	0.73828
	SYNM	0.892342	0.868942	0.931151	0.918678	0.910226	0.640481	0.697362	0.489666	0.859212	0.739995	0.737692	0.921759	0.904034	0.942512	0.742748	0.735695	0.855229	0.708048	0.486741	0.677014	0.87663	0.695619	0.704594	0.858576	0.514845	0.406498	0.552613	0.894211	0.878014	0.737647	0.896022	0.856747	0.642851	0.842243	0.616096	0.850461	0.668257	0.923295	0.473912	-0.438365	-0.369415	0.865835	0.764077	0.765779	0.80107	0.681852	0.662522	0.653166
	TACR2	0.827808	0.803294	0.854235	0.86453	0.851741	0.56883	0.620531	0.454285	0.832951	0.685628	0.669898	0.853521	0.846791	0.852089	0.684299	0.650305	0.808094	0.630741	0.447022	0.62393	0.80829	0.613482	0.60246	0.803599	0.411344	0.38076	0.476737	0.835779	0.808852	0.672799	0.80425	0.799415	0.560226	0.784648	0.543549	0.776327	0.600295	0.881443	0.393462	-0.45435	-0.415513	0.800484	0.732723	0.719245	0.755556	0.59609	0.541313	0.569096
	SSC5D	0.704951	0.842772	0.801606	0.848029	0.780657	0.671245	0.834859	0.748772	0.736252	0.870525	0.799322	0.857099	0.836443	0.806154	0.734674	0.812218	0.897476	0.723265	0.755877	0.789229	0.840021	0.736791	0.706349	0.875004	0.735761	0.548572	0.549111	0.832657	0.849483	0.766876	0.830415	0.922053	0.860274	0.90434	0.639921	0.902663	0.867929	0.811132	0.512535	-0.40939	-0.379804	0.776511	0.783853	0.794832	0.816047	0.81954	0.785301	0.763332
	PTGER1	0.480197	0.565816	0.521794	0.482338	0.478384	0.601048	0.702634	0.326108	0.502045	0.55402	0.485325	0.519416	0.522149	0.490386	0.587828	0.550584	0.511576	0.466399	0.433915	0.521729	0.475017	0.544029	0.721344	0.483189	0.598962	0.508075	0.38701	0.451922	0.577149	0.45898	0.565268	0.581132	0.657513	0.520505	0.509252	0.56434	0.508835	0.482345	0.596247	-0.343235	-0.313739	0.492897	0.528292	0.513548	0.509589	0.569895	0.542361	0.511673
	MYOCD	0.871432	0.87452	0.937472	0.90172	0.909888	0.706784	0.788751	0.423932	0.863509	0.745427	0.739694	0.924158	0.887747	0.958598	0.776393	0.774282	0.843655	0.730812	0.460324	0.691663	0.874644	0.731896	0.833595	0.833057	0.547709	0.464923	0.558099	0.896092	0.897333	0.753291	0.93634	0.879544	0.70731	0.850279	0.704962	0.867423	0.666754	0.924147	0.617339	-0.537852	-0.452221	0.854224	0.774239	0.759964	0.802574	0.691368	0.70517	0.670259
	TNXB	0.593423	0.729491	0.705163	0.64123	0.608568	0.765545	0.747007	0.517294	0.629667	0.73179	0.766655	0.707425	0.662067	0.72857	0.62247	0.812207	0.657859	0.76704	0.543261	0.662763	0.722864	0.810895	0.725468	0.641474	0.722886	0.506819	0.574004	0.665256	0.759552	0.777939	0.75471	0.752188	0.799094	0.663064	0.782955	0.761191	0.747125	0.722778	0.631625	-0.403304	-0.318084	0.679492	0.653041	0.601705	0.611467	0.595811	0.745078	0.76226
	DACT3	0.842695	0.902244	0.909766	0.93271	0.879208	0.704199	0.824476	0.641122	0.861585	0.879198	0.816849	0.941468	0.933836	0.906598	0.78358	0.807853	0.949938	0.773749	0.656771	0.809702	0.877535	0.772118	0.778167	0.93911	0.676078	0.528751	0.598039	0.915059	0.926394	0.802615	0.91686	0.94027	0.798827	0.944349	0.682441	0.9439	0.802534	0.919097	0.535502	-0.486828	-0.454289	0.883976	0.845733	0.827853	0.887978	0.77696	0.755709	0.747065
	PSAT1	-0.292299	-0.357708	-0.35419	-0.310435	-0.295882	-0.389061	-0.401256	-0.171937	-0.385447	-0.387483	-0.308256	-0.376979	-0.32979	-0.342669	-0.253804	-0.389406	-0.315637	-0.379082	-0.239806	-0.363298	-0.253956	-0.39027	-0.438259	-0.320249	-0.319669	-0.236918	-0.38652	-0.331807	-0.383003	-0.341203	-0.36497	-0.366895	-0.373935	-0.320991	-0.378378	-0.322554	-0.283277	-0.364705	-0.393165	0.477508	0.412591	-0.3346	-0.296569	-0.312772	-0.329224	-0.200714	-0.315187	-0.317664
	CILP	0.570766	0.679569	0.619362	0.645629	0.588192	0.672623	0.653153	0.67835	0.56233	0.72378	0.840963	0.650675	0.641731	0.649468	0.630965	0.762977	0.687678	0.724593	0.638293	0.717312	0.638679	0.699324	0.544068	0.659689	0.658922	0.542243	0.521381	0.669276	0.68581	0.714733	0.653035	0.698406	0.715632	0.680495	0.664999	0.724458	0.779695	0.657985	0.481689	-0.305013	-0.339031	0.603482	0.593952	0.571019	0.632502	0.618944	0.64844	0.722046
	EFEMP1	0.509211	0.669885	0.588781	0.6081	0.528678	0.664552	0.755794	0.662546	0.552753	0.745876	0.770096	0.637116	0.620935	0.621023	0.613148	0.75367	0.692073	0.695045	0.716919	0.786522	0.597482	0.793642	0.609426	0.668769	0.79561	0.548768	0.594581	0.656347	0.681192	0.72907	0.68331	0.680986	0.832081	0.699615	0.680069	0.743596	0.807589	0.6179	0.509897	-0.321877	-0.304785	0.645061	0.670908	0.589267	0.660935	0.664499	0.748912	0.823367
	IRAG1	0.811931	0.868348	0.909908	0.878149	0.851141	0.721065	0.890884	0.569752	0.816976	0.8466	0.787469	0.926211	0.889696	0.915615	0.79073	0.795581	0.894381	0.731181	0.644923	0.765843	0.858612	0.786878	0.825712	0.865501	0.68517	0.514572	0.606394	0.872096	0.911998	0.766516	0.916631	0.921407	0.869388	0.917548	0.679712	0.91993	0.795471	0.878661	0.575991	-0.459448	-0.373238	0.837742	0.839411	0.785744	0.815277	0.826946	0.804385	0.767629
	TTK	-0.44478	-0.487607	-0.49003	-0.494832	-0.461937	-0.495618	-0.4555	-0.264157	-0.539371	-0.46772	-0.357217	-0.517114	-0.482586	-0.468228	-0.386154	-0.421799	-0.496721	-0.419202	-0.247107	-0.480544	-0.370378	-0.416158	-0.452863	-0.483516	-0.272701	-0.334761	-0.303738	-0.501168	-0.477876	-0.398188	-0.4982	-0.482433	-0.377014	-0.49147	-0.443069	-0.473063	-0.400175	-0.476911	-0.454794	0.874053	0.808228	-0.512267	-0.364058	-0.39486	-0.556714	-0.302553	-0.277075	-0.321663
	SOD3	0.756043	0.791185	0.793885	0.81027	0.740579	0.676248	0.773954	0.653284	0.741743	0.806693	0.735928	0.826689	0.840627	0.765011	0.755894	0.689252	0.847111	0.659351	0.664187	0.764235	0.752111	0.706658	0.647833	0.813632	0.634214	0.537948	0.551152	0.803177	0.794702	0.690404	0.781882	0.80815	0.758727	0.841899	0.599924	0.845314	0.765057	0.773679	0.482736	-0.411908	-0.418643	0.745811	0.766245	0.714019	0.810412	0.786319	0.691247	0.695365
	SGCA	0.852867	0.866385	0.889427	0.866522	0.839921	0.698648	0.757223	0.492362	0.883134	0.786727	0.738402	0.895463	0.899509	0.864101	0.796735	0.709771	0.85101	0.708809	0.509673	0.770889	0.792856	0.735228	0.760168	0.840843	0.5539	0.509472	0.567646	0.871918	0.858052	0.71318	0.882563	0.839905	0.694475	0.839333	0.634007	0.852865	0.6717	0.880003	0.561559	-0.505324	-0.472441	0.847772	0.772772	0.763454	0.84314	0.717699	0.648246	0.682411
	GINS1	-0.41986	-0.446242	-0.465876	-0.457956	-0.442058	-0.500757	-0.458087	-0.240075	-0.511916	-0.422149	-0.327908	-0.49458	-0.453053	-0.455158	-0.363524	-0.406029	-0.453042	-0.397082	-0.189733	-0.428889	-0.363925	-0.404784	-0.471537	-0.440437	-0.216318	-0.325814	-0.301696	-0.462769	-0.454771	-0.444205	-0.475436	-0.446381	-0.362539	-0.449363	-0.460945	-0.418627	-0.360663	-0.452665	-0.478071	0.867879	0.763588	-0.507059	-0.319426	-0.370403	-0.549899	-0.289927	-0.3051	-0.280034
	PLIN4	0.798652	0.838356	0.853829	0.853145	0.812404	0.657089	0.64498	0.504806	0.820438	0.732744	0.720263	0.867842	0.85073	0.872715	0.668105	0.719852	0.81639	0.744106	0.453705	0.6839	0.830689	0.725845	0.638896	0.831252	0.500878	0.391493	0.576248	0.85557	0.822881	0.794044	0.84526	0.815752	0.622504	0.799971	0.702194	0.819664	0.668464	0.875612	0.495797	-0.474203	-0.424132	0.836825	0.706766	0.723091	0.79755	0.591406	0.634216	0.669887
	PI16	0.608146	0.71755	0.685651	0.650568	0.604895	0.749292	0.669376	0.533081	0.694824	0.696532	0.788346	0.691594	0.654844	0.707303	0.595567	0.807974	0.660556	0.759997	0.528996	0.716482	0.635921	0.831621	0.646212	0.64356	0.630616	0.496111	0.582426	0.701116	0.713021	0.793031	0.742374	0.691448	0.7042	0.646613	0.792614	0.723011	0.727473	0.730821	0.618933	-0.433098	-0.392524	0.667415	0.640923	0.562432	0.643541	0.535837	0.635904	0.734743
	FGF7	0.659179	0.790054	0.760035	0.745809	0.698898	0.744605	0.814369	0.667513	0.717975	0.816242	0.775208	0.791101	0.762217	0.773633	0.77925	0.814654	0.797041	0.716664	0.708361	0.811973	0.74437	0.779654	0.73967	0.761469	0.730097	0.577222	0.548532	0.792788	0.806162	0.788387	0.795657	0.82212	0.817676	0.807617	0.689276	0.846397	0.851749	0.763826	0.566833	-0.437238	-0.373542	0.748011	0.771505	0.696716	0.779233	0.830402	0.788063	0.765999
	ABI3BP	0.685176	0.796373	0.780642	0.707409	0.675492	0.792966	0.775636	0.533997	0.767486	0.764374	0.800352	0.781594	0.735128	0.814674	0.704867	0.829335	0.712655	0.812017	0.535678	0.753432	0.713512	0.845039	0.727485	0.690288	0.657777	0.595768	0.588444	0.792056	0.795214	0.805912	0.833279	0.760017	0.784322	0.71972	0.807943	0.804307	0.764163	0.801666	0.665204	-0.478735	-0.427234	0.745101	0.72273	0.644299	0.697477	0.651573	0.738282	0.779091
	SERPINF1	0.447846	0.657988	0.528774	0.599154	0.499036	0.614939	0.732028	0.796403	0.501271	0.762816	0.732258	0.603949	0.590501	0.535871	0.591067	0.71002	0.730848	0.642803	0.826476	0.750253	0.574633	0.68695	0.519569	0.701097	0.837786	0.597411	0.528662	0.598337	0.64573	0.66514	0.589158	0.723781	0.827145	0.723672	0.579227	0.752389	0.849932	0.562767	0.419789	-0.275765	-0.29224	0.588136	0.693273	0.601366	0.657895	0.712892	0.721717	0.743662
	ADCY5	0.785156	0.841397	0.853649	0.81251	0.784951	0.69725	0.773768	0.451685	0.822556	0.757503	0.735203	0.860505	0.835752	0.855549	0.744958	0.743495	0.785169	0.722774	0.495908	0.687958	0.808539	0.766325	0.777683	0.809205	0.675517	0.471893	0.662878	0.808244	0.859402	0.733167	0.848481	0.816826	0.728659	0.787173	0.673096	0.824304	0.665679	0.853698	0.582013	-0.430864	-0.349087	0.834909	0.767748	0.7504	0.743492	0.653308	0.713779	0.730009
	AURKA	-0.483577	-0.55181	-0.542404	-0.533914	-0.509832	-0.55161	-0.502503	-0.31361	-0.587754	-0.503116	-0.4115	-0.570253	-0.505514	-0.539488	-0.38701	-0.521934	-0.505777	-0.485755	-0.26468	-0.509289	-0.435906	-0.496618	-0.520497	-0.49285	-0.30302	-0.367244	-0.336378	-0.549314	-0.546361	-0.491841	-0.56064	-0.514461	-0.407792	-0.510581	-0.527396	-0.496735	-0.469758	-0.540821	-0.468318	0.857951	0.776166	-0.55125	-0.409425	-0.387624	-0.587655	-0.353964	-0.359494	-0.353449
	PRUNE2	0.815997	0.822181	0.880748	0.852798	0.840706	0.675844	0.713748	0.478378	0.802782	0.722204	0.737326	0.876871	0.841629	0.904663	0.746489	0.741356	0.804495	0.713764	0.481119	0.660395	0.833941	0.697265	0.697383	0.785779	0.499888	0.44727	0.520244	0.858673	0.835124	0.730743	0.860878	0.831427	0.639528	0.79279	0.63485	0.821289	0.670365	0.908563	0.49298	-0.452832	-0.38089	0.803192	0.734807	0.705827	0.754026	0.664835	0.66163	0.651096
	HJURP	-0.480105	-0.556548	-0.556391	-0.524157	-0.506043	-0.591971	-0.533779	-0.239983	-0.606233	-0.497493	-0.411677	-0.576636	-0.510406	-0.555107	-0.438039	-0.519162	-0.504321	-0.507576	-0.248183	-0.520129	-0.451924	-0.521696	-0.567221	-0.500081	-0.319583	-0.338413	-0.386958	-0.542058	-0.546587	-0.499996	-0.582114	-0.526211	-0.447555	-0.515454	-0.566577	-0.512637	-0.439891	-0.552131	-0.513884	0.90699	0.800707	-0.565949	-0.388068	-0.419977	-0.582961	-0.325561	-0.412263	-0.397054
	PBK	-0.459042	-0.524091	-0.521214	-0.486867	-0.446361	-0.507427	-0.534115	-0.297684	-0.55263	-0.534899	-0.392886	-0.549203	-0.515167	-0.508762	-0.393442	-0.484234	-0.486968	-0.459557	-0.318786	-0.51735	-0.39365	-0.508686	-0.541747	-0.498381	-0.405412	-0.375244	-0.451571	-0.499884	-0.534432	-0.464109	-0.544423	-0.477798	-0.465224	-0.492567	-0.484765	-0.50171	-0.428248	-0.512507	-0.526544	0.706714	0.654745	-0.555596	-0.45177	-0.392877	-0.570709	-0.361778	-0.405181	-0.421014
	CPE	0.611456	0.722282	0.686156	0.670002	0.601068	0.697009	0.716099	0.604254	0.67836	0.759586	0.748358	0.730293	0.698682	0.691945	0.629223	0.729526	0.720038	0.749971	0.591138	0.748794	0.651089	0.76946	0.645093	0.71293	0.711835	0.533395	0.623846	0.707904	0.722105	0.756307	0.735862	0.704989	0.755692	0.73302	0.676412	0.770434	0.749145	0.714336	0.561197	-0.379105	-0.363493	0.726814	0.692816	0.609818	0.718619	0.633345	0.706301	0.772059
	NDN	0.695154	0.805766	0.774605	0.805906	0.73348	0.723895	0.84446	0.719965	0.733762	0.856742	0.79794	0.826676	0.804596	0.766549	0.746147	0.785711	0.87781	0.729639	0.749002	0.818802	0.744423	0.773102	0.716416	0.855729	0.78645	0.629543	0.631507	0.790022	0.847509	0.794644	0.806414	0.870917	0.852104	0.882295	0.660919	0.877289	0.857905	0.790018	0.52513	-0.433	-0.419985	0.807745	0.78112	0.774271	0.826013	0.786831	0.784057	0.781501
	BUB1B	-0.475222	-0.516658	-0.509915	-0.514379	-0.478844	-0.52028	-0.474568	-0.246408	-0.579588	-0.464456	-0.350983	-0.538835	-0.502823	-0.485856	-0.410419	-0.442288	-0.50084	-0.43659	-0.238477	-0.510769	-0.379294	-0.433385	-0.508659	-0.497347	-0.259949	-0.313001	-0.372654	-0.514194	-0.498787	-0.421657	-0.525464	-0.47787	-0.358974	-0.484086	-0.464724	-0.464405	-0.382424	-0.508057	-0.478534	0.873541	0.813405	-0.53636	-0.382617	-0.414654	-0.574605	-0.293868	-0.305123	-0.327083
	ADAM33	0.748487	0.881308	0.855841	0.82989	0.799807	0.770893	0.857183	0.578279	0.800719	0.839754	0.794362	0.881565	0.836786	0.870504	0.762663	0.866079	0.833652	0.801402	0.601407	0.770701	0.847661	0.815353	0.813947	0.826499	0.732278	0.557804	0.633864	0.833091	0.89015	0.835702	0.891902	0.903355	0.82541	0.841978	0.776929	0.879662	0.813491	0.865981	0.632171	-0.491454	-0.419377	0.832433	0.775751	0.762274	0.806418	0.73396	0.800794	0.768244
	FBLN5	0.58202	0.756376	0.683639	0.668688	0.611601	0.749141	0.856439	0.623181	0.643636	0.790889	0.78285	0.723804	0.693601	0.702598	0.72277	0.789185	0.74141	0.729521	0.703533	0.798476	0.661452	0.802384	0.70127	0.714321	0.795388	0.604562	0.617615	0.698739	0.75849	0.74777	0.753875	0.766467	0.889575	0.7574	0.722812	0.805053	0.815393	0.696748	0.602772	-0.406132	-0.375458	0.687612	0.718627	0.659728	0.698307	0.716118	0.799254	0.813473
	KIF18B	-0.439912	-0.483181	-0.479588	-0.475833	-0.45316	-0.508901	-0.443403	-0.210819	-0.561147	-0.432812	-0.349167	-0.505682	-0.461736	-0.479725	-0.357539	-0.459484	-0.459513	-0.445372	-0.215488	-0.502278	-0.360209	-0.427758	-0.489449	-0.462739	-0.218851	-0.305088	-0.350175	-0.499121	-0.466095	-0.429255	-0.514265	-0.440199	-0.329142	-0.458793	-0.490401	-0.423111	-0.366144	-0.491117	-0.491157	0.891386	0.825961	-0.514495	-0.356986	-0.360771	-0.54799	-0.269815	-0.313789	-0.28606
	RECQL4	-0.423289	-0.476987	-0.488312	-0.457292	-0.444135	-0.534712	-0.476259	-0.244004	-0.556894	-0.446242	-0.371252	-0.507642	-0.466685	-0.497537	-0.411254	-0.473392	-0.451042	-0.45231	-0.231772	-0.510447	-0.357566	-0.45277	-0.513233	-0.43769	-0.238893	-0.334186	-0.326395	-0.503822	-0.477498	-0.464221	-0.526049	-0.444404	-0.366537	-0.462473	-0.496637	-0.441694	-0.395433	-0.496066	-0.494037	0.818915	0.736697	-0.526051	-0.366622	-0.345542	-0.56674	-0.341681	-0.347127	-0.31505
	ISLR	0.499152	0.61252	0.559543	0.637311	0.535991	0.502542	0.724616	0.861227	0.479181	0.785554	0.725359	0.631515	0.637071	0.540361	0.586818	0.634409	0.746285	0.546501	0.906234	0.707803	0.601383	0.593983	0.464541	0.709211	0.732887	0.567648	0.471496	0.620345	0.64844	0.597428	0.558295	0.733213	0.819136	0.736985	0.423655	0.723539	0.829184	0.563097	0.282587	-0.184008	-0.22104	0.542952	0.662908	0.649181	0.619985	0.804293	0.689381	0.686672
	CDK1	-0.492046	-0.556775	-0.55515	-0.53267	-0.500687	-0.580045	-0.554988	-0.265716	-0.585077	-0.522115	-0.429467	-0.57957	-0.536707	-0.546604	-0.44662	-0.515123	-0.535207	-0.49677	-0.27695	-0.521764	-0.449112	-0.519033	-0.561324	-0.537684	-0.389289	-0.37454	-0.433127	-0.533979	-0.576996	-0.511024	-0.574851	-0.545561	-0.485751	-0.537227	-0.546381	-0.530112	-0.447004	-0.548863	-0.571157	0.827439	0.772032	-0.569817	-0.429955	-0.451852	-0.594015	-0.348325	-0.440044	-0.419919
	ANGPTL1	0.825062	0.910218	0.909688	0.894305	0.860614	0.750719	0.75281	0.586145	0.888205	0.831919	0.811135	0.927736	0.886397	0.935441	0.755544	0.855974	0.871731	0.82698	0.556491	0.797586	0.853782	0.813282	0.742008	0.868489	0.598758	0.521614	0.598757	0.929042	0.908025	0.851272	0.924099	0.875139	0.727178	0.864535	0.771993	0.898065	0.782294	0.941115	0.573378	-0.523824	-0.474027	0.877682	0.804093	0.753966	0.85393	0.682129	0.722197	0.741732
	SCARA5	0.422643	0.537625	0.508767	0.431444	0.426553	0.717561	0.579644	0.255574	0.511102	0.483958	0.516978	0.499504	0.431789	0.529792	0.468456	0.606679	0.429381	0.602732	0.247534	0.481751	0.468569	0.652206	0.640267	0.420016	0.535463	0.493587	0.452841	0.492813	0.536744	0.621555	0.597314	0.501776	0.535479	0.439339	0.731412	0.528712	0.497172	0.523764	0.697259	-0.439949	-0.395825	0.534784	0.420281	0.415724	0.473636	0.347317	0.536689	0.563739
	PRIMA1	0.794682	0.799975	0.838967	0.805983	0.802186	0.67686	0.691539	0.35301	0.839563	0.674507	0.661776	0.832251	0.799106	0.846457	0.704861	0.687456	0.752039	0.708605	0.354718	0.626637	0.7722	0.699939	0.72849	0.779081	0.522988	0.443219	0.553874	0.796377	0.821453	0.726106	0.846219	0.774871	0.594668	0.741932	0.683215	0.758145	0.572872	0.845129	0.590737	-0.492294	-0.428259	0.833308	0.682166	0.70642	0.7494	0.546362	0.610518	0.592255
	CH25H	0.50641	0.624698	0.585971	0.540966	0.507791	0.691297	0.747231	0.465657	0.567132	0.693276	0.650863	0.599548	0.565143	0.582343	0.567244	0.71041	0.593563	0.648956	0.54866	0.687238	0.514544	0.687576	0.706271	0.566599	0.706211	0.535548	0.578505	0.55843	0.672347	0.655654	0.644865	0.633275	0.73293	0.619343	0.647209	0.638422	0.642261	0.58797	0.570389	-0.427236	-0.377688	0.60501	0.605682	0.533127	0.610423	0.575332	0.642991	0.680683
	COL8A1	0.49565	0.642219	0.596158	0.649773	0.557983	0.529098	0.733339	0.82477	0.496394	0.812492	0.770488	0.658022	0.658802	0.595693	0.632174	0.702367	0.757014	0.581563	0.892584	0.769935	0.642759	0.654108	0.557517	0.71387	0.752329	0.464799	0.486397	0.656553	0.689843	0.635193	0.612991	0.747131	0.844064	0.773061	0.479399	0.785219	0.869329	0.586409	0.334825	-0.210063	-0.20215	0.580941	0.706794	0.610621	0.655908	0.829805	0.741115	0.758123
	CENPE	-0.420122	-0.456116	-0.427981	-0.443752	-0.408031	-0.510272	-0.479823	-0.262241	-0.496532	-0.446817	-0.362235	-0.455595	-0.443207	-0.405202	-0.393558	-0.419747	-0.461627	-0.427672	-0.285184	-0.49418	-0.313539	-0.412679	-0.463157	-0.46435	-0.335875	-0.375505	-0.387811	-0.42608	-0.459472	-0.403154	-0.452163	-0.436639	-0.385718	-0.444421	-0.447028	-0.414533	-0.355401	-0.440005	-0.451908	0.759292	0.748308	-0.478345	-0.365053	-0.364073	-0.534145	-0.250883	-0.324716	-0.315488
	BUB1	-0.474077	-0.530207	-0.526379	-0.512048	-0.486627	-0.532602	-0.48452	-0.235196	-0.58634	-0.474157	-0.357845	-0.554403	-0.500102	-0.508229	-0.399791	-0.472554	-0.489874	-0.45938	-0.22822	-0.506198	-0.403187	-0.46312	-0.527256	-0.491292	-0.275144	-0.30757	-0.362281	-0.525248	-0.512642	-0.447467	-0.538658	-0.478831	-0.371581	-0.487447	-0.50369	-0.472421	-0.404374	-0.521818	-0.482726	0.914156	0.829279	-0.543233	-0.368139	-0.402707	-0.57568	-0.280705	-0.325775	-0.339973
	MELK	-0.481437	-0.555359	-0.532343	-0.52603	-0.497329	-0.565002	-0.514035	-0.270058	-0.594023	-0.504955	-0.410679	-0.564554	-0.515914	-0.524366	-0.397544	-0.509265	-0.52299	-0.515554	-0.272182	-0.527163	-0.415851	-0.477747	-0.531996	-0.521018	-0.358665	-0.377521	-0.390019	-0.535834	-0.556273	-0.484965	-0.548929	-0.521345	-0.427245	-0.517415	-0.519996	-0.503391	-0.445625	-0.545506	-0.511117	0.844245	0.77659	-0.586348	-0.427734	-0.421782	-0.581003	-0.30605	-0.362756	-0.39235
	MCM10	-0.424382	-0.47853	-0.47665	-0.446401	-0.428205	-0.509181	-0.468849	-0.204243	-0.536072	-0.445317	-0.330892	-0.501537	-0.451747	-0.464169	-0.360763	-0.434986	-0.434503	-0.428516	-0.21048	-0.484384	-0.352229	-0.43889	-0.502439	-0.431459	-0.241822	-0.304685	-0.348946	-0.476552	-0.464007	-0.422319	-0.49337	-0.426061	-0.371229	-0.445885	-0.465216	-0.423022	-0.357858	-0.464555	-0.478567	0.872588	0.772529	-0.495738	-0.347716	-0.360082	-0.520066	-0.260497	-0.319633	-0.313735
	MAD2L1	-0.486158	-0.546392	-0.544974	-0.511249	-0.476846	-0.584303	-0.545973	-0.298128	-0.585059	-0.542448	-0.435459	-0.567881	-0.523912	-0.528374	-0.422681	-0.531052	-0.504928	-0.515921	-0.314661	-0.550114	-0.393981	-0.537573	-0.585136	-0.50345	-0.38798	-0.358557	-0.456764	-0.518863	-0.5613	-0.489399	-0.564976	-0.507305	-0.461003	-0.508006	-0.515335	-0.508061	-0.445022	-0.532938	-0.550895	0.78631	0.748858	-0.573484	-0.434149	-0.403775	-0.573516	-0.33583	-0.38443	-0.429631
	LIMS2	0.81436	0.888161	0.88835	0.908813	0.882361	0.740972	0.810553	0.601742	0.829648	0.840263	0.765975	0.920316	0.897961	0.888666	0.772607	0.781643	0.918389	0.731342	0.619193	0.772231	0.871449	0.744312	0.743523	0.921647	0.672833	0.569447	0.583028	0.876152	0.906636	0.766007	0.89443	0.931953	0.776256	0.917029	0.669097	0.911179	0.784269	0.891545	0.523643	-0.497637	-0.454657	0.871352	0.807067	0.811563	0.85695	0.74056	0.734182	0.716599
	NUF2	-0.451809	-0.496929	-0.509449	-0.490909	-0.46738	-0.53548	-0.501789	-0.26662	-0.544851	-0.466984	-0.383148	-0.530008	-0.485843	-0.502789	-0.415452	-0.45232	-0.493792	-0.427668	-0.234703	-0.476981	-0.402776	-0.460438	-0.500932	-0.478255	-0.294823	-0.364834	-0.311823	-0.502366	-0.516653	-0.463141	-0.527161	-0.501382	-0.436271	-0.498205	-0.506415	-0.492561	-0.414828	-0.501444	-0.515017	0.86593	0.811614	-0.532206	-0.376282	-0.384965	-0.567281	-0.333405	-0.364104	-0.347365
	KIF2C	-0.458711	-0.534938	-0.522411	-0.495384	-0.475218	-0.514194	-0.469551	-0.222725	-0.588504	-0.476259	-0.369293	-0.545836	-0.494856	-0.524003	-0.393266	-0.490236	-0.466208	-0.466878	-0.215957	-0.515841	-0.403058	-0.472272	-0.536796	-0.467412	-0.279005	-0.306315	-0.37152	-0.52959	-0.509032	-0.467977	-0.546177	-0.468855	-0.367481	-0.478706	-0.514881	-0.462296	-0.403504	-0.530116	-0.497488	0.894367	0.800021	-0.547219	-0.399674	-0.367596	-0.564202	-0.303976	-0.336901	-0.3427
	ZCCHC24	0.731675	0.851296	0.835669	0.833134	0.771064	0.734333	0.837239	0.683218	0.75923	0.885489	0.850669	0.870958	0.842751	0.850961	0.754607	0.851758	0.883922	0.794418	0.739876	0.813262	0.839803	0.828148	0.748292	0.85237	0.762479	0.550069	0.6036	0.846948	0.886262	0.813319	0.865494	0.897996	0.868687	0.880938	0.731293	0.92433	0.877922	0.854293	0.544997	-0.435756	-0.39612	0.799327	0.834022	0.757448	0.802018	0.773825	0.787288	0.834444
	TPM2	0.774115	0.78992	0.816675	0.870852	0.841076	0.577848	0.682797	0.536771	0.755362	0.726807	0.643596	0.857661	0.844243	0.814237	0.707277	0.646642	0.864246	0.596208	0.528694	0.650552	0.822977	0.601033	0.650873	0.869954	0.522568	0.383962	0.495942	0.821201	0.788114	0.656757	0.799344	0.839127	0.641981	0.850829	0.513102	0.797606	0.660271	0.801824	0.410011	-0.443562	-0.369938	0.786887	0.694777	0.796363	0.801124	0.669772	0.616487	0.591321
	RBPMS2	0.813944	0.8458	0.859554	0.871249	0.844512	0.65391	0.720554	0.487736	0.825625	0.739103	0.722252	0.875778	0.867149	0.866033	0.774434	0.708808	0.841507	0.677565	0.488413	0.701822	0.843068	0.70227	0.704854	0.878178	0.606383	0.457431	0.627083	0.840967	0.842106	0.74001	0.860775	0.845274	0.667259	0.831166	0.610051	0.817144	0.661605	0.858594	0.498456	-0.448979	-0.378405	0.88061	0.738228	0.806793	0.814791	0.653759	0.666346	0.686892
	NCAPG	-0.504429	-0.56453	-0.546181	-0.543379	-0.509714	-0.516463	-0.508126	-0.287123	-0.609263	-0.522197	-0.414698	-0.575158	-0.542469	-0.52934	-0.433622	-0.514999	-0.523203	-0.481293	-0.29381	-0.562192	-0.412499	-0.505601	-0.564403	-0.530582	-0.347659	-0.323047	-0.436768	-0.551454	-0.552906	-0.483598	-0.551202	-0.496176	-0.406616	-0.515154	-0.505354	-0.501864	-0.43343	-0.539931	-0.511883	0.838025	0.773657	-0.56877	-0.444005	-0.429841	-0.592343	-0.324028	-0.342862	-0.39946
	DPYSL3	0.720074	0.827858	0.797453	0.841684	0.770851	0.673305	0.778	0.739128	0.716039	0.858991	0.808631	0.844541	0.826436	0.81419	0.721271	0.782815	0.880749	0.722122	0.755021	0.803977	0.819634	0.746684	0.686607	0.870795	0.760585	0.544416	0.584584	0.830251	0.847792	0.769505	0.821817	0.874165	0.79674	0.883614	0.613525	0.889085	0.860463	0.805203	0.45391	-0.35225	-0.329105	0.813299	0.812436	0.738087	0.798422	0.813196	0.767403	0.798946
	ATAD2	-0.438777	-0.460906	-0.461536	-0.455702	-0.435219	-0.486035	-0.440729	-0.220849	-0.530999	-0.401112	-0.331007	-0.484879	-0.447571	-0.433241	-0.398694	-0.395544	-0.436052	-0.382187	-0.22801	-0.467054	-0.306332	-0.381855	-0.429355	-0.430385	-0.230072	-0.297518	-0.315699	-0.454214	-0.459161	-0.3955	-0.442496	-0.415586	-0.334853	-0.43255	-0.411639	-0.400071	-0.339489	-0.449242	-0.426036	0.807765	0.785026	-0.467355	-0.310198	-0.359091	-0.504711	-0.256672	-0.26799	-0.276033
	FRZB	0.623744	0.753335	0.723444	0.667715	0.62808	0.683274	0.745571	0.425469	0.729484	0.756753	0.728278	0.734253	0.716733	0.739932	0.652752	0.755178	0.707419	0.720647	0.567322	0.788415	0.615562	0.762508	0.685184	0.698754	0.60442	0.474702	0.575351	0.716982	0.774216	0.679016	0.782155	0.712078	0.743429	0.727552	0.672388	0.77187	0.677477	0.747266	0.533962	-0.432676	-0.389397	0.691744	0.775397	0.661693	0.664633	0.589911	0.644533	0.705032
	SHISA3	0.538602	0.688045	0.632035	0.592363	0.546988	0.685191	0.715765	0.516513	0.621165	0.696321	0.769817	0.638775	0.61622	0.656906	0.575154	0.79609	0.618084	0.724806	0.590243	0.701819	0.612967	0.759859	0.698934	0.578343	0.638854	0.499387	0.521839	0.62443	0.693346	0.709028	0.687397	0.676304	0.74675	0.61104	0.709	0.682985	0.700702	0.677856	0.572366	-0.43294	-0.399354	0.606484	0.646089	0.547214	0.578488	0.58653	0.685782	0.677855
	RAD51AP1	-0.461924	-0.515452	-0.515935	-0.501916	-0.467976	-0.512072	-0.481684	-0.28281	-0.556348	-0.496373	-0.424878	-0.542903	-0.505932	-0.493664	-0.435509	-0.477272	-0.498981	-0.438258	-0.292056	-0.506501	-0.395688	-0.474109	-0.489143	-0.49954	-0.351321	-0.318139	-0.400124	-0.503741	-0.536436	-0.46122	-0.512316	-0.494693	-0.419302	-0.496638	-0.462689	-0.476638	-0.415998	-0.500448	-0.464109	0.795808	0.709642	-0.544569	-0.413497	-0.44011	-0.574383	-0.319618	-0.339059	-0.382902
	CCNA2	-0.451272	-0.529586	-0.514852	-0.480637	-0.455322	-0.511449	-0.482511	-0.244537	-0.583106	-0.493229	-0.378086	-0.54657	-0.4895	-0.506555	-0.388803	-0.50224	-0.453932	-0.466737	-0.252372	-0.526207	-0.370028	-0.491354	-0.554752	-0.45909	-0.306385	-0.290264	-0.414376	-0.509623	-0.515893	-0.452654	-0.534071	-0.450442	-0.387461	-0.466513	-0.48094	-0.458632	-0.402956	-0.506595	-0.495187	0.829288	0.744603	-0.526411	-0.39346	-0.384394	-0.537057	-0.293859	-0.349445	-0.374732
	TRIP13	-0.476686	-0.501959	-0.52544	-0.490346	-0.471628	-0.505825	-0.473848	-0.251097	-0.560255	-0.473197	-0.387841	-0.548216	-0.48966	-0.525992	-0.392434	-0.462462	-0.475995	-0.469738	-0.241416	-0.485575	-0.397847	-0.474089	-0.483351	-0.439847	-0.240657	-0.336488	-0.351211	-0.531998	-0.499091	-0.439964	-0.531735	-0.466011	-0.38561	-0.473783	-0.499855	-0.48205	-0.422375	-0.524741	-0.478669	0.809388	0.741287	-0.50573	-0.367159	-0.364955	-0.520422	-0.313889	-0.327412	-0.361896
	GAS1	0.494026	0.649548	0.577463	0.680134	0.577309	0.521585	0.620743	0.81195	0.545665	0.729883	0.668844	0.66583	0.654637	0.585887	0.587735	0.622493	0.784718	0.574312	0.755762	0.685002	0.645348	0.595606	0.440124	0.748789	0.65739	0.50385	0.392986	0.674262	0.658011	0.639149	0.603217	0.753286	0.703504	0.769507	0.47212	0.779857	0.838195	0.609847	0.292342	-0.316719	-0.307682	0.626522	0.650562	0.640777	0.709444	0.724966	0.67543	0.664747
	GYPC	0.637186	0.772011	0.711334	0.729027	0.674223	0.765055	0.755111	0.604437	0.708998	0.775817	0.761108	0.752198	0.728492	0.730761	0.699919	0.732367	0.804362	0.738351	0.619838	0.809853	0.655556	0.749091	0.622839	0.776853	0.671453	0.661586	0.533122	0.753555	0.778784	0.742728	0.772165	0.793943	0.768419	0.798987	0.714219	0.836646	0.804122	0.744097	0.55753	-0.532998	-0.539127	0.74953	0.708416	0.693127	0.772713	0.681891	0.678999	0.736445
	OMD	0.562568	0.750746	0.673132	0.688112	0.600649	0.654906	0.71882	0.749526	0.656885	0.846078	0.842938	0.719026	0.701167	0.708664	0.588201	0.902874	0.746563	0.798099	0.798928	0.830438	0.675108	0.805368	0.651724	0.714312	0.750569	0.492598	0.613129	0.738408	0.757199	0.790926	0.730661	0.753303	0.800663	0.744339	0.725617	0.800597	0.868966	0.729385	0.473731	-0.393811	-0.358494	0.660044	0.735361	0.62316	0.68758	0.674817	0.737854	0.787446
	ESPL1	-0.41095	-0.467211	-0.461479	-0.471884	-0.443136	-0.434946	-0.419931	-0.261007	-0.533294	-0.431047	-0.323034	-0.491434	-0.460216	-0.450382	-0.361166	-0.419687	-0.46899	-0.393352	-0.260107	-0.515209	-0.344579	-0.387761	-0.446229	-0.458925	-0.178251	-0.280121	-0.30932	-0.498584	-0.40999	-0.367679	-0.481637	-0.424338	-0.326251	-0.468881	-0.414552	-0.413966	-0.375155	-0.44912	-0.422072	0.81532	0.734258	-0.440089	-0.359682	-0.392436	-0.519602	-0.307282	-0.295566	-0.264728
	CDC6	-0.380211	-0.445183	-0.425572	-0.417443	-0.398174	-0.480834	-0.407936	-0.215066	-0.467928	-0.394375	-0.330193	-0.451677	-0.407421	-0.440205	-0.347859	-0.416213	-0.395421	-0.402628	-0.176936	-0.423664	-0.354386	-0.402069	-0.42688	-0.386767	-0.222773	-0.312251	-0.258898	-0.441373	-0.419879	-0.425542	-0.457025	-0.40801	-0.318055	-0.393957	-0.445016	-0.404871	-0.365325	-0.429519	-0.432341	0.719271	0.805488	-0.463455	-0.304799	-0.323034	-0.465826	-0.256797	-0.262429	-0.316062
	ASPM	-0.425233	-0.453642	-0.44891	-0.473953	-0.437045	-0.461926	-0.428717	-0.243519	-0.517783	-0.424719	-0.331396	-0.48333	-0.458805	-0.415907	-0.379389	-0.385233	-0.470212	-0.380644	-0.230744	-0.469763	-0.33154	-0.39702	-0.447526	-0.473778	-0.271831	-0.327443	-0.346043	-0.458088	-0.458573	-0.386681	-0.449784	-0.439088	-0.333524	-0.453881	-0.421012	-0.418922	-0.346864	-0.446099	-0.429972	0.841015	0.789164	-0.503193	-0.330742	-0.401549	-0.535439	-0.2614	-0.264166	-0.289352
	FABP4	0.495344	0.632798	0.550272	0.557784	0.504529	0.633818	0.527301	0.564883	0.573926	0.636052	0.604077	0.596242	0.559199	0.569514	0.508336	0.658206	0.603674	0.705072	0.444772	0.679804	0.511277	0.670971	0.453832	0.590428	0.49559	0.45834	0.524567	0.637402	0.559518	0.715507	0.601594	0.558625	0.569831	0.607093	0.745505	0.642588	0.673384	0.596756	0.472214	-0.380579	-0.399558	0.555336	0.52427	0.472027	0.645468	0.452899	0.580133	0.621177
	C11orf96	0.529371	0.644012	0.596968	0.640279	0.568227	0.577861	0.692208	0.561601	0.603372	0.658097	0.613902	0.640772	0.630434	0.570544	0.652227	0.555076	0.72702	0.511883	0.575	0.664671	0.574596	0.602202	0.541823	0.713442	0.620978	0.530434	0.466818	0.620283	0.643958	0.583221	0.627096	0.722226	0.718879	0.736907	0.477403	0.724658	0.654161	0.59427	0.461574	-0.349617	-0.368972	0.643848	0.65249	0.655683	0.709712	0.679039	0.654589	0.606162
	CYP1B1	0.600372	0.745493	0.676865	0.687091	0.594589	0.688154	0.661601	0.748104	0.661847	0.819526	0.838313	0.729729	0.705619	0.718547	0.651723	0.794424	0.754886	0.804094	0.684281	0.818699	0.659562	0.777392	0.588846	0.721105	0.685059	0.569748	0.581768	0.76744	0.736978	0.783054	0.720967	0.714314	0.742932	0.74317	0.711602	0.803453	0.836148	0.727888	0.502946	-0.380512	-0.375096	0.691621	0.704433	0.627023	0.715839	0.671825	0.700182	0.794421
	NEK2	-0.426417	-0.476721	-0.499805	-0.458376	-0.445413	-0.521425	-0.465825	-0.21623	-0.546721	-0.4454	-0.36616	-0.518784	-0.459431	-0.503854	-0.374604	-0.45762	-0.44025	-0.437799	-0.182634	-0.46513	-0.372795	-0.472762	-0.505919	-0.427941	-0.250301	-0.346185	-0.323984	-0.496209	-0.496942	-0.438878	-0.524726	-0.456814	-0.39279	-0.456773	-0.508078	-0.457972	-0.387935	-0.491399	-0.497245	0.892042	0.80516	-0.50911	-0.343754	-0.35927	-0.523404	-0.278402	-0.335906	-0.332774
	TROAP	-0.462343	-0.518115	-0.548533	-0.508767	-0.491544	-0.56208	-0.493076	-0.262071	-0.580568	-0.488462	-0.406012	-0.562205	-0.503131	-0.558844	-0.404022	-0.519275	-0.490098	-0.489482	-0.263483	-0.500862	-0.447362	-0.502974	-0.55745	-0.46801	-0.28205	-0.306383	-0.312583	-0.542713	-0.539258	-0.488948	-0.573189	-0.51161	-0.422712	-0.500068	-0.541418	-0.504568	-0.441038	-0.543166	-0.505248	0.881369	0.748294	-0.534774	-0.422298	-0.394005	-0.550948	-0.343316	-0.392237	-0.364283
	MMRN1	0.612413	0.691147	0.698406	0.624447	0.622221	0.826248	0.725651	0.445529	0.655877	0.657762	0.6627	0.688227	0.630079	0.721022	0.651732	0.731808	0.627761	0.736682	0.428244	0.632832	0.632814	0.731844	0.71125	0.601962	0.595408	0.637836	0.46903	0.671012	0.698133	0.751705	0.741063	0.687434	0.707392	0.635119	0.762604	0.702229	0.666123	0.709783	0.693908	-0.4623	-0.403281	0.687832	0.613201	0.547745	0.657067	0.595069	0.678647	0.634878
	JPH2	0.873777	0.868309	0.931048	0.930974	0.909594	0.662421	0.738361	0.514418	0.854783	0.788549	0.750222	0.939281	0.925456	0.932637	0.758911	0.735363	0.895679	0.701751	0.523632	0.70371	0.907678	0.712674	0.740224	0.898943	0.565615	0.423212	0.557144	0.905024	0.90074	0.745061	0.905267	0.899914	0.6871	0.89078	0.61393	0.885755	0.712598	0.918506	0.486578	-0.465673	-0.399043	0.883632	0.784095	0.792805	0.832497	0.718803	0.672861	0.693697
	CDCA2	-0.396444	-0.451629	-0.437567	-0.433489	-0.394653	-0.429496	-0.423749	-0.240765	-0.506631	-0.43832	-0.297941	-0.469003	-0.443323	-0.414048	-0.336174	-0.406205	-0.427473	-0.368103	-0.249535	-0.481783	-0.304929	-0.407697	-0.457868	-0.441686	-0.295943	-0.288646	-0.394369	-0.440877	-0.440808	-0.379937	-0.448678	-0.384574	-0.329049	-0.431564	-0.406374	-0.404076	-0.334853	-0.436803	-0.435819	0.775672	0.704154	-0.489216	-0.368801	-0.332478	-0.530675	-0.262587	-0.273979	-0.29214
	SPAG5	-0.465897	-0.523021	-0.512313	-0.50207	-0.47163	-0.516836	-0.459893	-0.268919	-0.58463	-0.474617	-0.378961	-0.539424	-0.500058	-0.509613	-0.389525	-0.471162	-0.488138	-0.45744	-0.233789	-0.534513	-0.381018	-0.459876	-0.499459	-0.474729	-0.217947	-0.321312	-0.325055	-0.53313	-0.500438	-0.447903	-0.533443	-0.46371	-0.356117	-0.488911	-0.494801	-0.470025	-0.409738	-0.527847	-0.473128	0.891011	0.857202	-0.528095	-0.385272	-0.364667	-0.580744	-0.30706	-0.315717	-0.329964
	CYBRD1	0.57268	0.725415	0.691869	0.65452	0.596291	0.691953	0.792035	0.619905	0.630338	0.796984	0.733557	0.726816	0.673884	0.707642	0.626128	0.782544	0.711971	0.733531	0.692213	0.746328	0.667267	0.770624	0.696285	0.692453	0.732985	0.495789	0.59649	0.705787	0.743492	0.722346	0.746169	0.746474	0.833958	0.727785	0.676756	0.774968	0.780866	0.688765	0.556031	-0.383845	-0.294468	0.673788	0.704189	0.640179	0.659707	0.696718	0.79437	0.771245
	PPP1R14A	0.744052	0.797212	0.770576	0.80175	0.783501	0.608235	0.686691	0.397659	0.749104	0.674731	0.625204	0.788403	0.787222	0.756637	0.693003	0.63104	0.788572	0.594991	0.443117	0.681402	0.738174	0.605469	0.667439	0.840051	0.604138	0.407825	0.638955	0.745064	0.761447	0.643448	0.790529	0.77277	0.607859	0.789543	0.545762	0.750238	0.561737	0.756201	0.495769	-0.39727	-0.363407	0.798394	0.683152	0.746351	0.778554	0.59307	0.600771	0.629403
	CLIP3	0.764131	0.900733	0.865586	0.8765	0.818575	0.736702	0.849646	0.664339	0.826051	0.882466	0.809185	0.912605	0.871544	0.876493	0.788302	0.828431	0.912106	0.777698	0.692585	0.827049	0.844188	0.793753	0.766922	0.910506	0.740975	0.586301	0.624122	0.887342	0.905073	0.800578	0.890458	0.923509	0.837496	0.920739	0.699161	0.926667	0.839546	0.879947	0.552008	-0.495203	-0.442587	0.867529	0.843762	0.802536	0.8687	0.784498	0.787431	0.784936
	IGFBP4	0.545259	0.71779	0.64567	0.689441	0.626371	0.636556	0.707401	0.670761	0.597645	0.731554	0.714138	0.692877	0.676591	0.6472	0.688057	0.70769	0.773671	0.624452	0.657017	0.719055	0.689778	0.659613	0.572795	0.760868	0.705044	0.474663	0.512677	0.669154	0.71835	0.696452	0.685839	0.778121	0.749243	0.785615	0.572645	0.791137	0.773281	0.6817	0.450333	-0.274242	-0.195872	0.669942	0.706296	0.661194	0.723067	0.692496	0.728322	0.684121
	SKA3	-0.455277	-0.511813	-0.523871	-0.488439	-0.464462	-0.561496	-0.490542	-0.238555	-0.550561	-0.484008	-0.401114	-0.547031	-0.490584	-0.526323	-0.415785	-0.491983	-0.48497	-0.473826	-0.234753	-0.49345	-0.418978	-0.507207	-0.50856	-0.471282	-0.308324	-0.320549	-0.358037	-0.523262	-0.522313	-0.485181	-0.547403	-0.494115	-0.425906	-0.486947	-0.529701	-0.496767	-0.428479	-0.509469	-0.50844	0.859801	0.728582	-0.554208	-0.385213	-0.374048	-0.558863	-0.306969	-0.375577	-0.376436
	LRRN4CL	0.641863	0.767894	0.732534	0.729598	0.690574	0.684778	0.868012	0.601799	0.697088	0.785856	0.746185	0.764567	0.754284	0.71586	0.700074	0.765939	0.784937	0.674882	0.709303	0.749347	0.708986	0.744054	0.746089	0.758384	0.741729	0.509213	0.589248	0.706953	0.790139	0.740249	0.767464	0.841447	0.880424	0.787612	0.662616	0.802072	0.778099	0.734842	0.576242	-0.436096	-0.410636	0.715026	0.737443	0.745433	0.73659	0.734165	0.770278	0.744536
	RARRES2	0.378856	0.537581	0.430675	0.525458	0.44573	0.500481	0.6307	0.651448	0.433187	0.602151	0.510405	0.514299	0.512746	0.413317	0.554953	0.489559	0.653197	0.432803	0.684549	0.580894	0.48766	0.45535	0.405736	0.639708	0.69849	0.55997	0.385569	0.494399	0.528981	0.465602	0.457862	0.649517	0.671244	0.637887	0.397601	0.623765	0.679871	0.443605	0.354749	-0.327159	-0.341759	0.490486	0.578406	0.611382	0.588986	0.637601	0.58873	0.552396
	MMP2	0.306852	0.457485	0.399014	0.464367	0.400302	0.469364	0.674768	0.692176	0.312885	0.5855	0.541468	0.461391	0.445202	0.379531	0.527401	0.50057	0.598643	0.37851	0.747662	0.540332	0.471064	0.462816	0.411782	0.550778	0.71408	0.469264	0.343283	0.420688	0.505261	0.479712	0.427564	0.637276	0.765842	0.614921	0.334451	0.610007	0.714837	0.381947	0.322295	-0.135712	-0.118165	0.418819	0.531771	0.525789	0.502342	0.692533	0.672602	0.580989
	ANLN	-0.458744	-0.487915	-0.487316	-0.472556	-0.458991	-0.523662	-0.455961	-0.191399	-0.567472	-0.422873	-0.379227	-0.498988	-0.457172	-0.463443	-0.414739	-0.451649	-0.443481	-0.446862	-0.223045	-0.489765	-0.331851	-0.458873	-0.500733	-0.446498	-0.298103	-0.344251	-0.39093	-0.470064	-0.485665	-0.425351	-0.496097	-0.44507	-0.357202	-0.434438	-0.496019	-0.43733	-0.364857	-0.489444	-0.510518	0.835372	0.767988	-0.485598	-0.362264	-0.396367	-0.499022	-0.249372	-0.307677	-0.352409
	KIF18A	-0.449401	-0.502056	-0.495224	-0.496969	-0.46239	-0.538553	-0.466857	-0.260385	-0.541844	-0.464775	-0.380986	-0.524401	-0.483433	-0.478528	-0.394704	-0.452769	-0.493637	-0.451023	-0.255848	-0.48329	-0.382868	-0.452725	-0.527288	-0.491112	-0.333967	-0.345825	-0.372554	-0.484933	-0.50559	-0.451052	-0.511749	-0.490126	-0.40332	-0.486415	-0.498946	-0.476284	-0.40729	-0.488568	-0.51565	0.858353	0.779074	-0.519953	-0.388692	-0.402327	-0.549828	-0.314845	-0.367292	-0.353109
	PPP1R3C	0.632213	0.687402	0.69925	0.697815	0.676695	0.548123	0.618061	0.420896	0.66613	0.632711	0.556396	0.726087	0.693568	0.705129	0.580983	0.606189	0.677782	0.571606	0.398357	0.582875	0.675532	0.574926	0.624636	0.726047	0.561116	0.350936	0.552817	0.676165	0.725365	0.659436	0.708987	0.692469	0.547359	0.682269	0.544404	0.673927	0.550755	0.709818	0.499731	-0.4689	-0.384517	0.805235	0.616005	0.593334	0.760071	0.515965	0.555471	0.53638
	NDNF	0.376621	0.404984	0.461211	0.401063	0.396822	0.353084	0.549866	0.211572	0.421758	0.430995	0.330398	0.465905	0.427093	0.440107	0.3964	0.384431	0.41103	0.335841	0.31648	0.327787	0.450713	0.367474	0.575781	0.4089	0.446982	0.214146	0.382258	0.388613	0.458934	0.351035	0.446301	0.471847	0.512105	0.438601	0.31845	0.432211	0.32734	0.434261	0.399411	-0.269648	-0.186303	0.41497	0.435523	0.433895	0.385642	0.421342	0.476996	0.369218
	DLGAP5	-0.469583	-0.541674	-0.519465	-0.512303	-0.479855	-0.529872	-0.505884	-0.255892	-0.576922	-0.5061	-0.385349	-0.554116	-0.506599	-0.504518	-0.3984	-0.495153	-0.499282	-0.478013	-0.271947	-0.515213	-0.392442	-0.470549	-0.528795	-0.509723	-0.354728	-0.326178	-0.415766	-0.511501	-0.529519	-0.441689	-0.535234	-0.492282	-0.408812	-0.496317	-0.494994	-0.479425	-0.404353	-0.520146	-0.499167	0.855141	0.787555	-0.545053	-0.421331	-0.422492	-0.563786	-0.288175	-0.35121	-0.364083
	KIF23	-0.471974	-0.519972	-0.511248	-0.500362	-0.475467	-0.542168	-0.467486	-0.210836	-0.581182	-0.452012	-0.376329	-0.531117	-0.482169	-0.492378	-0.400764	-0.462312	-0.477272	-0.476957	-0.212951	-0.501677	-0.366682	-0.45551	-0.514167	-0.465465	-0.269242	-0.327351	-0.357803	-0.511003	-0.502796	-0.449881	-0.519418	-0.465552	-0.372135	-0.464528	-0.517	-0.461559	-0.375123	-0.51734	-0.506638	0.872462	0.827702	-0.507934	-0.364367	-0.395173	-0.535357	-0.266274	-0.321575	-0.345991
	RCAN2	0.707389	0.802972	0.808779	0.748105	0.722335	0.735364	0.790146	0.44504	0.808217	0.744603	0.71659	0.81522	0.775607	0.81241	0.723853	0.757882	0.75644	0.717565	0.520724	0.745099	0.71851	0.768676	0.793538	0.738134	0.61898	0.483475	0.5747	0.788571	0.805127	0.692628	0.864718	0.788221	0.761627	0.788108	0.694396	0.840162	0.687627	0.802647	0.639721	-0.484588	-0.405156	0.758865	0.762231	0.698873	0.72382	0.687391	0.719895	0.719014
	MAMDC2	0.76975	0.835087	0.851693	0.802429	0.793854	0.743188	0.721992	0.428391	0.853122	0.743941	0.705729	0.856148	0.803273	0.87068	0.683897	0.801329	0.765991	0.768032	0.413276	0.706167	0.79515	0.754993	0.791448	0.774396	0.568767	0.475065	0.573467	0.840347	0.841709	0.786987	0.896237	0.800735	0.653714	0.770251	0.74643	0.802498	0.653968	0.883857	0.646088	-0.557281	-0.478004	0.851762	0.752668	0.678929	0.792008	0.583882	0.661412	0.676163
	DPT	0.604345	0.714496	0.677479	0.701635	0.65651	0.698553	0.733162	0.555665	0.68642	0.688796	0.652398	0.712128	0.662007	0.691679	0.593997	0.735776	0.721702	0.688943	0.53449	0.646597	0.659596	0.663044	0.609228	0.707239	0.646495	0.640034	0.468365	0.719705	0.726991	0.693226	0.73037	0.753785	0.690136	0.707779	0.696968	0.73714	0.748097	0.716879	0.597945	-0.540179	-0.495313	0.70356	0.629272	0.652127	0.708377	0.586495	0.640059	0.61454
	CLMP	0.629038	0.751818	0.732894	0.767206	0.72318	0.678809	0.794758	0.671644	0.644805	0.760715	0.726524	0.782158	0.738857	0.770839	0.705	0.74928	0.82017	0.665038	0.673911	0.685043	0.783293	0.686301	0.662338	0.789039	0.706301	0.593116	0.473485	0.763546	0.796232	0.735937	0.776221	0.874638	0.799625	0.823444	0.628178	0.837798	0.841895	0.752224	0.490765	-0.395092	-0.343872	0.737434	0.707655	0.726376	0.745526	0.80215	0.785342	0.68986
	C14orf132	0.72589	0.841101	0.82629	0.817591	0.776496	0.727641	0.801765	0.596422	0.780502	0.814088	0.772602	0.858816	0.829435	0.836939	0.731612	0.82638	0.828425	0.766085	0.625269	0.763782	0.815023	0.78495	0.780636	0.828524	0.735012	0.485269	0.615681	0.821005	0.882969	0.807523	0.868098	0.865221	0.780571	0.835377	0.701209	0.865615	0.795764	0.845292	0.587876	-0.464548	-0.4004	0.835698	0.788866	0.744692	0.801726	0.705407	0.760924	0.771248
	JAM2	0.743187	0.868932	0.844158	0.79868	0.76514	0.880467	0.831622	0.578683	0.820573	0.836246	0.831444	0.860579	0.807029	0.865851	0.759356	0.888414	0.813938	0.844964	0.600458	0.845789	0.775055	0.857316	0.797942	0.789537	0.698191	0.604903	0.6351	0.846136	0.86963	0.844901	0.894779	0.849117	0.806819	0.827627	0.835658	0.88936	0.825711	0.873575	0.673443	-0.559997	-0.501831	0.815339	0.774216	0.717164	0.789999	0.711215	0.777584	0.796203
	A2M	0.599846	0.717683	0.720214	0.659402	0.616829	0.72905	0.80135	0.54479	0.648842	0.763709	0.737895	0.731352	0.69665	0.728973	0.68638	0.723563	0.735857	0.693434	0.626049	0.747342	0.676145	0.765214	0.694721	0.694368	0.690955	0.500693	0.534628	0.704685	0.747134	0.69819	0.774416	0.770449	0.861069	0.771389	0.665939	0.83365	0.761696	0.696429	0.553872	-0.343293	-0.290402	0.679711	0.747204	0.61903	0.673302	0.751259	0.759218	0.761576
	IGFBP5	0.57768	0.691329	0.657045	0.658722	0.604218	0.673923	0.768965	0.64606	0.560206	0.740624	0.729195	0.691905	0.641513	0.65642	0.718615	0.697876	0.714902	0.613704	0.689788	0.683742	0.671736	0.665038	0.593925	0.681797	0.710645	0.580579	0.506239	0.670902	0.726765	0.659138	0.680185	0.750365	0.788707	0.728076	0.565597	0.766759	0.768253	0.652515	0.469636	-0.283013	-0.289975	0.617489	0.665736	0.618371	0.638194	0.761401	0.762323	0.73443
	ABCA8	0.566595	0.716369	0.685246	0.599832	0.571263	0.752837	0.709056	0.399214	0.698398	0.683014	0.703255	0.692257	0.627143	0.727981	0.584695	0.807224	0.607107	0.816393	0.413875	0.688143	0.640448	0.806003	0.749245	0.588384	0.619018	0.4856	0.584569	0.690207	0.703669	0.780461	0.767515	0.662868	0.710097	0.625402	0.870109	0.716147	0.670448	0.724645	0.706632	-0.546203	-0.461307	0.678846	0.625737	0.534946	0.642778	0.504492	0.695633	0.688216
	HMMR	-0.488963	-0.546493	-0.524267	-0.523803	-0.49133	-0.526068	-0.492544	-0.276325	-0.563833	-0.49833	-0.396722	-0.551745	-0.52322	-0.508975	-0.413572	-0.478787	-0.517818	-0.469468	-0.25332	-0.507965	-0.412165	-0.474304	-0.530879	-0.532984	-0.387178	-0.347297	-0.43923	-0.504688	-0.546286	-0.467967	-0.536498	-0.492597	-0.415417	-0.516503	-0.494691	-0.492986	-0.40211	-0.523435	-0.513195	0.805666	0.74654	-0.564223	-0.437862	-0.422534	-0.594607	-0.292827	-0.36301	-0.397931
	IL33	0.544519	0.595967	0.599696	0.528141	0.516199	0.636941	0.558001	0.30941	0.571175	0.534706	0.565157	0.581492	0.549581	0.624034	0.560823	0.615588	0.503471	0.607992	0.317936	0.55603	0.51923	0.600048	0.574123	0.488516	0.419751	0.373358	0.483147	0.567574	0.594403	0.608643	0.626865	0.532045	0.517685	0.514347	0.613794	0.578608	0.522423	0.606906	0.585533	-0.371033	-0.316155	0.556354	0.502717	0.44683	0.539128	0.465247	0.594958	0.530035
	TMEM119	0.422983	0.585431	0.520968	0.536317	0.45587	0.615699	0.733228	0.6631	0.466127	0.726854	0.678006	0.574566	0.542653	0.522655	0.546115	0.656776	0.657272	0.616178	0.744592	0.675166	0.522619	0.658791	0.53268	0.600962	0.740711	0.579846	0.477794	0.553885	0.615676	0.587266	0.588782	0.692172	0.825637	0.662306	0.571266	0.715886	0.772328	0.530977	0.460292	-0.258969	-0.269284	0.504305	0.618419	0.557696	0.560268	0.632817	0.709885	0.717524
	ATP1A2	0.832159	0.87228	0.908438	0.889742	0.864079	0.705445	0.713107	0.496559	0.883582	0.779669	0.756471	0.91684	0.871964	0.92414	0.709534	0.785843	0.842384	0.772205	0.484642	0.718065	0.856298	0.774672	0.732682	0.853346	0.536943	0.443988	0.575161	0.900454	0.879348	0.797231	0.906934	0.856594	0.67044	0.840366	0.728934	0.865734	0.695516	0.938008	0.54487	-0.527125	-0.469046	0.873974	0.76754	0.728738	0.822066	0.63598	0.668083	0.683272
	CAVIN2	0.675678	0.788588	0.776669	0.705869	0.693818	0.739154	0.762696	0.375258	0.7454	0.710126	0.706211	0.773973	0.722814	0.79752	0.651182	0.7702	0.701904	0.726319	0.466905	0.712888	0.687186	0.765806	0.75021	0.686012	0.618377	0.462649	0.609529	0.753475	0.800929	0.749541	0.817072	0.730987	0.740291	0.727041	0.740554	0.770379	0.659265	0.778356	0.618776	-0.479462	-0.394014	0.750999	0.743918	0.629474	0.700121	0.570383	0.692716	0.716326
	RAI2	0.672971	0.748548	0.743429	0.703857	0.672061	0.682482	0.774089	0.480133	0.699993	0.733821	0.711994	0.760412	0.741188	0.752828	0.67165	0.738023	0.719997	0.691821	0.564056	0.699184	0.692885	0.712747	0.754233	0.709682	0.656852	0.48546	0.627628	0.716263	0.769891	0.688192	0.775858	0.749372	0.745854	0.72898	0.635097	0.745669	0.64786	0.763404	0.584414	-0.444832	-0.354916	0.73534	0.713482	0.702397	0.685494	0.624569	0.700239	0.695403
	EMILIN1	0.605058	0.729921	0.684534	0.738829	0.665613	0.632652	0.802171	0.726718	0.589442	0.786481	0.762485	0.739329	0.719945	0.683624	0.692045	0.71222	0.83793	0.642239	0.772335	0.712712	0.718229	0.673448	0.60156	0.793692	0.774241	0.580142	0.490345	0.709281	0.769964	0.670012	0.713272	0.854055	0.87945	0.838052	0.559648	0.855376	0.843385	0.69544	0.431225	-0.293042	-0.296511	0.656204	0.759317	0.742721	0.696153	0.779878	0.770105	0.756657
	MSRB3	0.769178	0.862108	0.864333	0.895595	0.846855	0.676548	0.798149	0.68133	0.779179	0.871585	0.794059	0.905015	0.877354	0.884215	0.747144	0.809233	0.926411	0.72879	0.703098	0.800671	0.872548	0.763312	0.738379	0.910232	0.69878	0.497141	0.557842	0.891459	0.888344	0.786057	0.893369	0.912192	0.807067	0.939288	0.64517	0.933251	0.847954	0.866085	0.473666	-0.429642	-0.364671	0.847494	0.850362	0.777749	0.851536	0.80433	0.77058	0.771158
	AEBP1	0.405284	0.562921	0.501306	0.570103	0.462256	0.479791	0.693097	0.803851	0.43183	0.748481	0.643104	0.584237	0.573731	0.480754	0.550676	0.573517	0.718747	0.492362	0.840628	0.671914	0.560207	0.591497	0.469781	0.675444	0.737219	0.515299	0.416876	0.5605	0.593526	0.553772	0.529415	0.700843	0.830373	0.726966	0.407031	0.730338	0.802834	0.481108	0.306558	-0.181855	-0.188756	0.513376	0.644717	0.586489	0.610663	0.785886	0.699866	0.668477
	FNDC1	0.382689	0.529345	0.463494	0.537984	0.448738	0.43661	0.618914	0.809238	0.343598	0.717393	0.662049	0.52912	0.532819	0.462164	0.542098	0.593961	0.659684	0.476779	0.874337	0.656628	0.539245	0.533102	0.378466	0.617493	0.709742	0.421794	0.413491	0.525151	0.569716	0.551891	0.458063	0.632802	0.753083	0.672814	0.356809	0.661511	0.799122	0.453737	0.209175	-0.0792669	-0.07971	0.446173	0.595582	0.52845	0.533557	0.7336	0.663166	0.679005
	SELENOM	0.622645	0.728911	0.647623	0.718999	0.668166	0.626334	0.677955	0.575658	0.657804	0.690047	0.607061	0.709297	0.712987	0.624751	0.671207	0.601541	0.762983	0.556805	0.560479	0.681333	0.656946	0.571202	0.547256	0.792816	0.624587	0.524835	0.526171	0.668319	0.694086	0.610048	0.658443	0.75375	0.624857	0.752335	0.490806	0.703827	0.652585	0.649716	0.428031	-0.476824	-0.466098	0.693941	0.614907	0.717242	0.741166	0.629718	0.577956	0.594991
	SAPCD2	-0.342988	-0.412106	-0.417698	-0.372988	-0.383043	-0.480477	-0.429533	-0.126491	-0.492388	-0.353141	-0.279084	-0.432006	-0.366778	-0.429681	-0.330547	-0.412371	-0.348585	-0.402436	-0.120309	-0.40662	-0.333576	-0.398331	-0.486017	-0.373751	-0.229056	-0.281323	-0.348404	-0.420337	-0.411237	-0.405304	-0.468104	-0.380381	-0.299481	-0.367669	-0.481083	-0.341275	-0.308278	-0.416182	-0.47461	0.776759	0.691206	-0.459903	-0.259323	-0.327281	-0.453125	-0.239564	-0.328138	-0.275279
	KIF11	-0.42678	-0.482253	-0.468954	-0.473846	-0.44187	-0.491899	-0.452339	-0.217632	-0.532734	-0.435548	-0.330658	-0.497089	-0.460169	-0.448755	-0.385427	-0.423807	-0.471712	-0.4197	-0.214212	-0.481733	-0.338517	-0.430681	-0.489024	-0.491952	-0.303518	-0.306987	-0.419205	-0.471731	-0.46361	-0.42835	-0.491886	-0.442305	-0.354109	-0.47236	-0.45635	-0.429772	-0.360938	-0.463342	-0.498049	0.820336	0.759189	-0.523006	-0.357319	-0.381809	-0.546538	-0.261082	-0.328413	-0.324111
	CPED1	0.776499	0.849612	0.876937	0.825656	0.804843	0.723002	0.836784	0.46725	0.813348	0.794163	0.786668	0.877204	0.840489	0.913658	0.728508	0.827872	0.816565	0.76724	0.567331	0.750947	0.825651	0.789445	0.812724	0.791033	0.626554	0.478693	0.607204	0.859823	0.870157	0.764875	0.922906	0.862339	0.813476	0.835705	0.743508	0.865929	0.732088	0.877193	0.603202	-0.478249	-0.397529	0.800155	0.802408	0.741415	0.756869	0.723461	0.770524	0.752713
	CLDN5	0.610365	0.712222	0.671484	0.657476	0.628177	0.781522	0.685015	0.499609	0.64485	0.697349	0.646934	0.69128	0.656212	0.65329	0.653909	0.669085	0.687548	0.660853	0.50054	0.711416	0.585887	0.675104	0.646315	0.673755	0.624441	0.553734	0.508007	0.662891	0.707513	0.688809	0.702963	0.69237	0.670842	0.695345	0.656853	0.747048	0.682731	0.669181	0.579862	-0.48614	-0.467886	0.690823	0.634492	0.60101	0.71164	0.56599	0.593458	0.660633
	PLK4	-0.49564	-0.543715	-0.528458	-0.521958	-0.491296	-0.560139	-0.509692	-0.282083	-0.584448	-0.496675	-0.402949	-0.554189	-0.514996	-0.508015	-0.428826	-0.49845	-0.511587	-0.485808	-0.284639	-0.540501	-0.391631	-0.477227	-0.537903	-0.49898	-0.328677	-0.309635	-0.398987	-0.518639	-0.52742	-0.467578	-0.541612	-0.497959	-0.410474	-0.50763	-0.490774	-0.492628	-0.416853	-0.526295	-0.512827	0.832572	0.781595	-0.545108	-0.412205	-0.409632	-0.574901	-0.313089	-0.357686	-0.379681
	MKI67	-0.386547	-0.42475	-0.407908	-0.413352	-0.38384	-0.416847	-0.397393	-0.158735	-0.500085	-0.367699	-0.248451	-0.44092	-0.405127	-0.385236	-0.320308	-0.365786	-0.391111	-0.369639	-0.164917	-0.437402	-0.271797	-0.359512	-0.439446	-0.425944	-0.238568	-0.278514	-0.375873	-0.424007	-0.398765	-0.356777	-0.427617	-0.365972	-0.261817	-0.38328	-0.40095	-0.336744	-0.284629	-0.409509	-0.431193	0.803799	0.756326	-0.47336	-0.282009	-0.344666	-0.481553	-0.205859	-0.257644	-0.243532
	DNA2	-0.377063	-0.397764	-0.3854	-0.410278	-0.38229	-0.452105	-0.376618	-0.24349	-0.444595	-0.353411	-0.277067	-0.414808	-0.385219	-0.353388	-0.346917	-0.325515	-0.410126	-0.328561	-0.191409	-0.389282	-0.288184	-0.330242	-0.366668	-0.411019	-0.2211	-0.261469	-0.299873	-0.379114	-0.379047	-0.359011	-0.371841	-0.378137	-0.281848	-0.39594	-0.353597	-0.34288	-0.308345	-0.371792	-0.391651	0.76079	0.723326	-0.433664	-0.25282	-0.303518	-0.475917	-0.229516	-0.254015	-0.224386
	ADAMTS8	0.746194	0.788047	0.804996	0.762232	0.765259	0.690996	0.731373	0.393645	0.806077	0.648027	0.708327	0.797183	0.743584	0.808826	0.772876	0.717362	0.744169	0.677201	0.433631	0.638001	0.735848	0.716538	0.714876	0.733441	0.583359	0.432999	0.549741	0.750932	0.812779	0.716826	0.812704	0.782787	0.705751	0.740129	0.661841	0.770952	0.6122	0.824754	0.590527	-0.431222	-0.366166	0.750695	0.722827	0.714168	0.699523	0.585342	0.67273	0.676517
	KIF14	-0.436765	-0.472091	-0.454907	-0.468839	-0.43875	-0.500045	-0.446561	-0.230795	-0.523624	-0.418053	-0.351391	-0.480569	-0.453312	-0.430924	-0.387119	-0.409464	-0.457635	-0.402232	-0.219543	-0.465865	-0.324265	-0.425019	-0.460685	-0.454885	-0.27774	-0.360692	-0.357228	-0.456613	-0.468466	-0.404003	-0.459198	-0.444979	-0.349527	-0.446257	-0.461043	-0.414947	-0.349086	-0.458945	-0.446373	0.858347	0.813192	-0.493596	-0.330081	-0.378172	-0.516975	-0.246684	-0.28915	-0.310144
	CDCA5	-0.449908	-0.499816	-0.515289	-0.464392	-0.461208	-0.509936	-0.455705	-0.16403	-0.571646	-0.420638	-0.322861	-0.531866	-0.460749	-0.519369	-0.368084	-0.472243	-0.412216	-0.449086	-0.16056	-0.45924	-0.372803	-0.457817	-0.532238	-0.415357	-0.215058	-0.270052	-0.371314	-0.504802	-0.475658	-0.447784	-0.531725	-0.430748	-0.335986	-0.431281	-0.492781	-0.410051	-0.36425	-0.496036	-0.517104	0.85729	0.733965	-0.518107	-0.330267	-0.346389	-0.509274	-0.281053	-0.32601	-0.308416
	KIF15	-0.437777	-0.468744	-0.451882	-0.468296	-0.439158	-0.505922	-0.454122	-0.278044	-0.513761	-0.445383	-0.354423	-0.487327	-0.464754	-0.428494	-0.397628	-0.418221	-0.467839	-0.415818	-0.255013	-0.503613	-0.338996	-0.39385	-0.448272	-0.475794	-0.28772	-0.354785	-0.389752	-0.46102	-0.454748	-0.420646	-0.461095	-0.436235	-0.343478	-0.4566	-0.441268	-0.41785	-0.373884	-0.452491	-0.45808	0.831253	0.796194	-0.518039	-0.316519	-0.381375	-0.560784	-0.288216	-0.288554	-0.289755
	IGFBP6	0.510558	0.649417	0.572834	0.631575	0.555487	0.588306	0.67799	0.674765	0.534071	0.733869	0.66367	0.632436	0.623787	0.555373	0.572688	0.646924	0.70978	0.577518	0.712563	0.730733	0.604758	0.663823	0.565543	0.707106	0.741504	0.534163	0.536322	0.628629	0.664907	0.637917	0.616467	0.701877	0.713288	0.704894	0.525675	0.702253	0.747419	0.586468	0.389733	-0.356843	-0.347021	0.646627	0.612731	0.587162	0.689801	0.654962	0.625273	0.720171
	NDC80	-0.418586	-0.475751	-0.462071	-0.456089	-0.429613	-0.513203	-0.457874	-0.252257	-0.523755	-0.460052	-0.363415	-0.489541	-0.459198	-0.456004	-0.37112	-0.459906	-0.450578	-0.421254	-0.251713	-0.467806	-0.362054	-0.457686	-0.499872	-0.441774	-0.314553	-0.317368	-0.307454	-0.464725	-0.493591	-0.425976	-0.486136	-0.447891	-0.374501	-0.450127	-0.485101	-0.446847	-0.394536	-0.474544	-0.464652	0.823158	0.783792	-0.509652	-0.383603	-0.363761	-0.536074	-0.286162	-0.316882	-0.331198
	SLIT3	0.542643	0.757399	0.678473	0.642264	0.590974	0.748146	0.714024	0.570352	0.638487	0.757569	0.755136	0.700753	0.66486	0.715978	0.625544	0.817048	0.70712	0.784961	0.5858	0.767595	0.669762	0.815837	0.661043	0.698812	0.745673	0.473812	0.582476	0.691127	0.765852	0.826392	0.746612	0.741351	0.784579	0.736964	0.777709	0.806744	0.78848	0.712849	0.578458	-0.372587	-0.304275	0.714508	0.722252	0.586691	0.694215	0.58425	0.740598	0.799588
	SORBS1	0.817568	0.848996	0.882677	0.854461	0.83652	0.626971	0.700896	0.445683	0.835829	0.749233	0.729482	0.878764	0.869153	0.896668	0.715626	0.729017	0.824516	0.709841	0.487119	0.685864	0.840459	0.725047	0.74244	0.822109	0.559773	0.375113	0.557947	0.858348	0.860528	0.73426	0.87616	0.819949	0.670335	0.821805	0.646691	0.848952	0.656627	0.885372	0.508728	-0.388937	-0.292433	0.825534	0.80985	0.741147	0.768566	0.653923	0.646081	0.715348
	CENPA	-0.468725	-0.54605	-0.546373	-0.496976	-0.478566	-0.5655	-0.517123	-0.250197	-0.592975	-0.509095	-0.428624	-0.568378	-0.510502	-0.553926	-0.413329	-0.540138	-0.485218	-0.526573	-0.250723	-0.518378	-0.438027	-0.531978	-0.555671	-0.471118	-0.324185	-0.325029	-0.390127	-0.549518	-0.540973	-0.497676	-0.573078	-0.499785	-0.457596	-0.500899	-0.572353	-0.509652	-0.447333	-0.550347	-0.542585	0.878357	0.796272	-0.530788	-0.412034	-0.395573	-0.552925	-0.31521	-0.41235	-0.406184
	CDC20	-0.44936	-0.520184	-0.539613	-0.480726	-0.460991	-0.494337	-0.471698	-0.218459	-0.581678	-0.482207	-0.385867	-0.555984	-0.489672	-0.55477	-0.38622	-0.50525	-0.449115	-0.486776	-0.221938	-0.503242	-0.426684	-0.498578	-0.557411	-0.442021	-0.270877	-0.277233	-0.360266	-0.540279	-0.520054	-0.456237	-0.567017	-0.460222	-0.394442	-0.467436	-0.509435	-0.474554	-0.415411	-0.537195	-0.488716	0.824259	0.700116	-0.526166	-0.438708	-0.349329	-0.526495	-0.326487	-0.35794	-0.367339
	FOXM1	-0.40913	-0.45212	-0.468436	-0.436042	-0.42311	-0.415574	-0.377566	-0.161015	-0.531907	-0.398263	-0.297227	-0.488894	-0.425812	-0.456451	-0.319396	-0.430182	-0.386579	-0.364999	-0.175734	-0.432105	-0.327006	-0.380957	-0.478561	-0.39386	-0.198967	-0.25128	-0.346856	-0.471361	-0.432282	-0.38237	-0.473135	-0.37992	-0.273033	-0.394528	-0.410394	-0.36757	-0.314412	-0.448677	-0.428386	0.810258	0.686404	-0.457146	-0.344127	-0.346066	-0.476147	-0.257395	-0.273465	-0.26867
	SYNC	0.793221	0.852246	0.862385	0.900168	0.856161	0.677048	0.778642	0.640239	0.772226	0.804557	0.815376	0.89527	0.893989	0.888345	0.76046	0.778267	0.90664	0.716491	0.651452	0.728237	0.902449	0.749496	0.71621	0.883877	0.662927	0.490645	0.545571	0.866538	0.88642	0.784597	0.877744	0.92729	0.783658	0.894222	0.655554	0.909467	0.802627	0.879517	0.494935	-0.452415	-0.383642	0.836578	0.783626	0.788182	0.825193	0.763921	0.748003	0.751076
	FMOD	0.449753	0.539968	0.521627	0.499093	0.45635	0.552101	0.633666	0.456058	0.476529	0.616068	0.576029	0.547579	0.522257	0.528166	0.492093	0.589237	0.582245	0.590655	0.540111	0.588023	0.501625	0.588735	0.530554	0.549377	0.599376	0.396145	0.48008	0.51407	0.539233	0.540477	0.580939	0.587536	0.686566	0.585417	0.517391	0.615231	0.598771	0.526646	0.55521	-0.316819	-0.271285	0.4856	0.549806	0.512782	0.511548	0.560518	0.594552	0.620537
	C1QTNF7	0.705684	0.805315	0.804457	0.736904	0.712913	0.689843	0.787722	0.417598	0.846849	0.752356	0.70058	0.817809	0.774554	0.803077	0.693396	0.776343	0.741199	0.729369	0.513019	0.730798	0.714656	0.772093	0.817112	0.716775	0.601753	0.438261	0.591786	0.77807	0.815042	0.696009	0.84198	0.777711	0.771113	0.758811	0.712363	0.806942	0.670959	0.796955	0.636232	-0.535571	-0.453211	0.740487	0.767107	0.699435	0.716999	0.655359	0.705646	0.699204
	ECT2	-0.403859	-0.465253	-0.430879	-0.445102	-0.419763	-0.469823	-0.428276	-0.211334	-0.494111	-0.41123	-0.353766	-0.457146	-0.416673	-0.415332	-0.339433	-0.439156	-0.436854	-0.43935	-0.226233	-0.44784	-0.318724	-0.418254	-0.427657	-0.44976	-0.345413	-0.350624	-0.41502	-0.440439	-0.458512	-0.392033	-0.449505	-0.428109	-0.325404	-0.415669	-0.4565	-0.409685	-0.344599	-0.468029	-0.44556	0.735489	0.682664	-0.493436	-0.33365	-0.345563	-0.491672	-0.18774	-0.308727	-0.329038
	AURKB	-0.434352	-0.481562	-0.525457	-0.463711	-0.447794	-0.475236	-0.455421	-0.206693	-0.531277	-0.461684	-0.372042	-0.539328	-0.471882	-0.533034	-0.357654	-0.48245	-0.437421	-0.449109	-0.203867	-0.461368	-0.415444	-0.460691	-0.553809	-0.408246	-0.217377	-0.196913	-0.293027	-0.514208	-0.493561	-0.447918	-0.543136	-0.449643	-0.386126	-0.4606	-0.487162	-0.467183	-0.388055	-0.504718	-0.486349	0.817916	0.65894	-0.500867	-0.398341	-0.329702	-0.514788	-0.302819	-0.337169	-0.335505
	GPX3	0.371472	0.48307	0.422306	0.427138	0.378928	0.562939	0.50503	0.415627	0.416792	0.512897	0.49796	0.464076	0.440259	0.434999	0.437834	0.478633	0.508868	0.522577	0.365358	0.527025	0.431829	0.577715	0.413933	0.543965	0.590596	0.435885	0.488591	0.461477	0.479753	0.584164	0.494019	0.478864	0.543041	0.50984	0.58278	0.543337	0.521897	0.447945	0.466237	-0.289185	-0.29999	0.566716	0.454551	0.416038	0.580598	0.399864	0.496238	0.567755
	SLC24A3	0.536748	0.621711	0.627966	0.621758	0.584404	0.605143	0.782189	0.614035	0.509057	0.750239	0.649876	0.658146	0.620401	0.603173	0.638556	0.663502	0.689485	0.529135	0.696094	0.641963	0.62593	0.640928	0.670612	0.647517	0.717472	0.530951	0.464539	0.601241	0.71172	0.603519	0.636485	0.721216	0.811319	0.709806	0.511593	0.721059	0.748642	0.584708	0.440835	-0.31152	-0.266991	0.605489	0.6531	0.55029	0.642525	0.761935	0.716334	0.674381
	COX7A1	0.671152	0.803381	0.739118	0.796501	0.743699	0.676762	0.747434	0.649855	0.752966	0.791619	0.692671	0.800716	0.783368	0.723995	0.701896	0.704987	0.857993	0.649225	0.632873	0.8212	0.696842	0.660478	0.648328	0.852812	0.612039	0.5623	0.532177	0.784375	0.779897	0.703504	0.777739	0.827934	0.711249	0.865936	0.589069	0.826461	0.7677	0.752244	0.491782	-0.543587	-0.524094	0.776726	0.723277	0.744186	0.860331	0.703426	0.650724	0.660327
	NGFR	0.535542	0.705413	0.613748	0.597475	0.532278	0.662239	0.584406	0.530178	0.630954	0.728269	0.717403	0.650129	0.63235	0.650959	0.543065	0.739752	0.638676	0.784373	0.469803	0.721559	0.597334	0.740246	0.579219	0.65159	0.618901	0.486404	0.558687	0.66097	0.686285	0.779902	0.697331	0.634248	0.622142	0.637888	0.7393	0.709848	0.68031	0.683302	0.533319	-0.367605	-0.348425	0.683547	0.643415	0.522643	0.694271	0.470299	0.601235	0.681796
	KIFC1	-0.388331	-0.443692	-0.453339	-0.415784	-0.406586	-0.460653	-0.396394	-0.140105	-0.531588	-0.370577	-0.266402	-0.473351	-0.408405	-0.456594	-0.339638	-0.405176	-0.374309	-0.374954	-0.113258	-0.416066	-0.3411	-0.380301	-0.461366	-0.38512	-0.152164	-0.230548	-0.265076	-0.460072	-0.423265	-0.385669	-0.476848	-0.386262	-0.275944	-0.395334	-0.442373	-0.372049	-0.304128	-0.434689	-0.455257	0.875178	0.770081	-0.469002	-0.278914	-0.310013	-0.489493	-0.245385	-0.274283	-0.220973
	KIF4A	-0.44739	-0.50029	-0.494726	-0.487745	-0.459886	-0.49466	-0.442235	-0.238814	-0.570235	-0.46566	-0.33657	-0.524311	-0.475606	-0.487956	-0.360468	-0.45498	-0.463761	-0.431667	-0.22283	-0.513863	-0.36071	-0.447848	-0.495065	-0.46133	-0.240708	-0.316165	-0.355439	-0.515076	-0.477568	-0.44777	-0.515354	-0.440111	-0.3277	-0.460029	-0.491022	-0.430557	-0.392216	-0.49242	-0.444765	0.870626	0.795259	-0.528602	-0.343988	-0.371176	-0.561087	-0.287605	-0.297409	-0.309921
	RFC3	-0.466296	-0.475567	-0.505108	-0.484385	-0.457258	-0.536342	-0.476779	-0.234692	-0.529288	-0.442007	-0.36634	-0.526488	-0.477862	-0.48578	-0.403131	-0.424438	-0.468886	-0.436925	-0.223317	-0.455736	-0.372791	-0.425556	-0.457197	-0.451745	-0.233753	-0.301131	-0.30999	-0.490275	-0.491593	-0.436506	-0.501691	-0.47754	-0.391845	-0.455077	-0.455086	-0.45429	-0.388282	-0.477233	-0.478835	0.813146	0.751864	-0.50215	-0.341069	-0.393713	-0.521149	-0.296705	-0.319787	-0.330409
	DNMT3B	-0.180754	-0.154908	-0.198752	-0.199203	-0.193697	-0.297674	-0.164653	-0.124684	-0.257504	-0.136138	-0.111783	-0.220535	-0.16945	-0.207038	-0.146146	-0.146395	-0.199055	-0.172094	-0.0491109	-0.165905	-0.132255	-0.147537	-0.157124	-0.120498	0.118243	-0.185253	0.103139	-0.240541	-0.147287	-0.137613	-0.202268	-0.182779	-0.114743	-0.183422	-0.24259	-0.180773	-0.183327	-0.204299	-0.190407	0.646378	0.586003	-0.158621	-0.0576635	-0.0962232	-0.240668	-0.142872	-0.0917311	0.00972244
	INMT	0.665726	0.826519	0.773831	0.754542	0.684118	0.726052	0.813542	0.647111	0.745153	0.851591	0.827632	0.819861	0.788944	0.791219	0.693889	0.844242	0.803752	0.792836	0.701854	0.853877	0.7415	0.840901	0.722402	0.788169	0.729868	0.494221	0.699357	0.79163	0.825957	0.803147	0.821349	0.822624	0.843517	0.822704	0.734003	0.84538	0.825148	0.797609	0.539506	-0.4374	-0.384385	0.755353	0.77072	0.691721	0.7618	0.705329	0.777631	0.826137
	XRCC2	-0.403524	-0.408177	-0.420858	-0.414882	-0.397758	-0.47959	-0.422482	-0.209992	-0.472839	-0.372844	-0.283006	-0.44154	-0.409568	-0.39295	-0.350385	-0.358704	-0.406585	-0.370475	-0.17842	-0.405156	-0.295372	-0.34297	-0.42117	-0.394554	-0.167997	-0.294065	-0.314971	-0.409384	-0.398633	-0.354545	-0.422187	-0.396052	-0.310629	-0.397487	-0.402881	-0.35834	-0.299023	-0.404132	-0.442169	0.801347	0.733783	-0.447799	-0.259346	-0.323171	-0.488375	-0.243256	-0.27082	-0.211073
	FBLN2	0.389724	0.557298	0.487273	0.551844	0.449568	0.541218	0.66067	0.822114	0.406362	0.723536	0.680954	0.555121	0.534825	0.486315	0.522085	0.641061	0.675426	0.54083	0.827434	0.652142	0.560239	0.631095	0.479514	0.63989	0.78907	0.515381	0.437344	0.547117	0.608006	0.611959	0.525954	0.680354	0.793442	0.67793	0.469959	0.708429	0.823647	0.498346	0.356982	-0.16677	-0.153747	0.525405	0.63518	0.541264	0.583875	0.723351	0.695682	0.70376
	RSPO3	0.730268	0.795884	0.797445	0.780716	0.743072	0.684042	0.807913	0.629976	0.765587	0.781201	0.732288	0.820243	0.800085	0.781208	0.800803	0.760317	0.796942	0.670957	0.652348	0.762309	0.732033	0.739182	0.754896	0.760722	0.654091	0.580292	0.523342	0.790963	0.818055	0.691743	0.796437	0.802478	0.782781	0.800135	0.616965	0.822546	0.791227	0.76206	0.528753	-0.436481	-0.363642	0.73682	0.763752	0.711855	0.754188	0.829619	0.708547	0.700425
	SCRG1	0.801885	0.869282	0.855194	0.858849	0.844632	0.660398	0.683535	0.496312	0.876167	0.72915	0.712235	0.871462	0.852339	0.871978	0.764736	0.741956	0.831105	0.710722	0.470349	0.73074	0.802655	0.680759	0.691824	0.833746	0.486587	0.432445	0.549372	0.856969	0.848189	0.766075	0.848773	0.826452	0.617318	0.821989	0.649845	0.812474	0.661562	0.891852	0.495264	-0.50886	-0.470256	0.823236	0.743668	0.778906	0.818346	0.637739	0.627886	0.624663
	MOXD1	0.573265	0.670782	0.654259	0.64581	0.580672	0.648799	0.817323	0.672184	0.584272	0.801624	0.748671	0.697502	0.681918	0.654581	0.6425	0.701878	0.707738	0.664506	0.751519	0.734207	0.631167	0.718929	0.647209	0.686936	0.750662	0.546175	0.596584	0.664892	0.734428	0.697947	0.684476	0.725774	0.846303	0.726349	0.597779	0.740399	0.782529	0.646607	0.454095	-0.324951	-0.287949	0.665946	0.67551	0.598088	0.680085	0.747545	0.744647	0.745658
	RRAD	0.538522	0.542064	0.5724	0.574325	0.537211	0.52686	0.596968	0.439348	0.516566	0.571634	0.46368	0.595291	0.587448	0.539665	0.506598	0.455039	0.58776	0.438875	0.418623	0.512043	0.543898	0.509596	0.505865	0.599409	0.463048	0.420285	0.423784	0.546758	0.585126	0.503513	0.572279	0.600953	0.531512	0.577744	0.403515	0.587109	0.530602	0.535547	0.340872	-0.368576	-0.30367	0.646834	0.443046	0.477226	0.653248	0.586877	0.516274	0.465056
	CEP55	-0.420926	-0.492274	-0.467882	-0.45161	-0.430696	-0.493349	-0.464244	-0.178384	-0.541908	-0.435588	-0.349139	-0.490376	-0.449276	-0.460522	-0.365859	-0.454302	-0.442163	-0.459796	-0.186913	-0.468881	-0.343574	-0.471934	-0.505576	-0.464223	-0.340919	-0.326323	-0.438795	-0.474105	-0.486042	-0.461214	-0.505284	-0.432281	-0.369664	-0.444673	-0.508679	-0.425067	-0.35374	-0.486413	-0.515514	0.811857	0.738021	-0.529599	-0.364975	-0.388018	-0.51978	-0.218355	-0.351028	-0.370722
	TICRR	-0.399875	-0.430666	-0.411482	-0.422785	-0.406129	-0.437449	-0.361301	-0.189536	-0.496342	-0.365598	-0.277348	-0.438086	-0.406302	-0.402242	-0.359464	-0.375781	-0.399708	-0.366424	-0.163382	-0.445959	-0.277396	-0.334061	-0.429044	-0.392166	-0.148175	-0.254713	-0.281231	-0.437734	-0.373628	-0.340687	-0.418472	-0.367943	-0.249636	-0.387958	-0.392756	-0.366011	-0.300257	-0.416178	-0.433463	0.791186	0.765764	-0.421918	-0.311656	-0.314912	-0.477355	-0.254381	-0.22207	-0.216149
	DDR2	0.697755	0.808926	0.812317	0.814275	0.761873	0.700803	0.832522	0.700345	0.715382	0.843465	0.818924	0.851783	0.812659	0.843852	0.764361	0.807258	0.868024	0.731616	0.726709	0.781875	0.828941	0.767002	0.700913	0.834043	0.713483	0.538409	0.553389	0.838938	0.850973	0.789804	0.836245	0.890512	0.856672	0.884086	0.655473	0.903911	0.87938	0.815722	0.502689	-0.391645	-0.324602	0.78021	0.791272	0.755976	0.786974	0.836476	0.817796	0.780367
	CCNB2	-0.458837	-0.517691	-0.520542	-0.491116	-0.464089	-0.508611	-0.483382	-0.232634	-0.550093	-0.477306	-0.37757	-0.541302	-0.492163	-0.504673	-0.38585	-0.479986	-0.465474	-0.456669	-0.247421	-0.472508	-0.396105	-0.457339	-0.526507	-0.464504	-0.312383	-0.300145	-0.367521	-0.496942	-0.517244	-0.453011	-0.534303	-0.479046	-0.411059	-0.470206	-0.484138	-0.469876	-0.408746	-0.502822	-0.4946	0.806911	0.686006	-0.5103	-0.398569	-0.396324	-0.533537	-0.318347	-0.349939	-0.373328
	KNL1	-0.377768	-0.423139	-0.385522	-0.424689	-0.386439	-0.424228	-0.389779	-0.21823	-0.473616	-0.390999	-0.262464	-0.422465	-0.406965	-0.341767	-0.335823	-0.340091	-0.426496	-0.33088	-0.205936	-0.434919	-0.274137	-0.334702	-0.393364	-0.453129	-0.262642	-0.283534	-0.352825	-0.39521	-0.404555	-0.32986	-0.397667	-0.382449	-0.272675	-0.408814	-0.360059	-0.354418	-0.293735	-0.389217	-0.383559	0.752603	0.710661	-0.464249	-0.297151	-0.356528	-0.512424	-0.194355	-0.218707	-0.243574
	MEOX2	0.639541	0.80111	0.734332	0.735785	0.661628	0.756542	0.736021	0.723145	0.710664	0.834955	0.836813	0.783513	0.739958	0.760987	0.639253	0.881465	0.782839	0.844845	0.687066	0.824824	0.721503	0.81171	0.649889	0.76257	0.707178	0.555441	0.649661	0.769802	0.788743	0.859372	0.779948	0.797985	0.769406	0.781121	0.78378	0.824795	0.862435	0.783785	0.525123	-0.445321	-0.425281	0.731792	0.711474	0.648104	0.752612	0.645122	0.755945	0.758094
	MXRA8	0.450273	0.603047	0.510869	0.582218	0.488604	0.493753	0.699278	0.766139	0.441573	0.734281	0.668114	0.58113	0.591491	0.484516	0.553082	0.603174	0.70034	0.519031	0.804501	0.674423	0.590885	0.59842	0.467485	0.692849	0.797318	0.497791	0.503558	0.555738	0.608572	0.586381	0.538004	0.692938	0.784735	0.699541	0.42305	0.707984	0.768036	0.511619	0.310857	-0.142542	-0.170985	0.560434	0.612302	0.598626	0.608669	0.717599	0.694338	0.710666
	CKAP2	-0.366422	-0.39252	-0.394741	-0.381981	-0.363804	-0.460082	-0.404344	-0.150198	-0.460688	-0.339574	-0.257951	-0.424333	-0.376808	-0.37234	-0.343415	-0.317194	-0.363005	-0.339776	-0.14266	-0.391396	-0.246447	-0.353011	-0.409193	-0.360388	-0.193251	-0.300123	-0.298422	-0.38849	-0.388325	-0.327489	-0.395618	-0.370079	-0.309079	-0.357457	-0.411786	-0.348014	-0.286725	-0.366834	-0.464765	0.783673	0.766874	-0.430239	-0.220223	-0.339983	-0.429229	-0.208598	-0.25591	-0.234609
	BMERB1	0.579719	0.658589	0.673557	0.682964	0.638952	0.605997	0.693898	0.484408	0.639006	0.663362	0.595077	0.712398	0.676396	0.677145	0.611836	0.630275	0.722489	0.570719	0.495705	0.586929	0.700764	0.62789	0.681726	0.712245	0.534843	0.431368	0.420175	0.661694	0.711562	0.60389	0.707727	0.764027	0.679402	0.728788	0.566541	0.725092	0.628276	0.667077	0.493357	-0.473934	-0.386709	0.68846	0.632654	0.662223	0.69069	0.632428	0.643941	0.547715
	F13A1	0.415765	0.528432	0.505748	0.48774	0.459206	0.55819	0.515165	0.529685	0.460339	0.597332	0.642697	0.509605	0.513369	0.544861	0.455788	0.624228	0.558861	0.641374	0.501597	0.589236	0.524592	0.638244	0.450444	0.529322	0.542592	0.421968	0.450013	0.55201	0.522789	0.63672	0.558481	0.539067	0.628188	0.547719	0.617965	0.602959	0.642902	0.549117	0.413844	-0.244791	-0.197192	0.518768	0.565107	0.425031	0.534126	0.485612	0.56629	0.648716
	CDCA8	-0.482291	-0.569929	-0.549807	-0.540391	-0.51012	-0.530203	-0.484087	-0.289169	-0.610148	-0.528195	-0.403182	-0.585977	-0.542582	-0.550043	-0.427043	-0.516585	-0.520991	-0.49443	-0.277056	-0.564828	-0.450483	-0.491869	-0.549611	-0.535192	-0.333176	-0.345662	-0.399981	-0.5688	-0.556336	-0.521421	-0.572419	-0.507681	-0.399721	-0.529603	-0.520472	-0.503485	-0.462311	-0.558471	-0.477634	0.853194	0.752824	-0.621039	-0.440321	-0.428255	-0.625721	-0.359421	-0.375473	-0.399178
	RACGAP1	-0.39887	-0.455513	-0.446356	-0.440533	-0.414159	-0.477178	-0.425092	-0.23229	-0.517364	-0.40711	-0.298926	-0.476106	-0.422523	-0.424338	-0.35066	-0.399771	-0.412895	-0.379017	-0.214224	-0.457501	-0.3087	-0.401429	-0.453696	-0.428869	-0.243987	-0.318992	-0.337318	-0.446752	-0.439275	-0.382959	-0.452973	-0.403268	-0.317895	-0.41399	-0.436674	-0.384536	-0.35242	-0.416958	-0.466234	0.853334	0.787028	-0.474975	-0.298983	-0.360287	-0.499313	-0.251405	-0.267068	-0.267405
	HELLS	-0.361147	-0.375378	-0.37297	-0.395839	-0.377535	-0.419885	-0.371455	-0.192475	-0.413783	-0.342269	-0.285214	-0.396461	-0.379957	-0.356605	-0.335109	-0.328206	-0.411966	-0.337161	-0.186514	-0.379323	-0.28217	-0.3303	-0.379733	-0.427666	-0.259051	-0.246755	-0.372804	-0.367058	-0.375692	-0.361603	-0.386235	-0.378944	-0.292836	-0.39767	-0.357925	-0.344608	-0.264469	-0.375559	-0.425387	0.672704	0.636422	-0.432792	-0.290347	-0.350338	-0.466733	-0.178503	-0.271318	-0.2539
	CST2	0.426457	0.444847	0.428402	0.472933	0.408847	0.375982	0.549639	0.58314	0.373884	0.592918	0.551055	0.471996	0.479178	0.397298	0.448133	0.422685	0.541857	0.377889	0.641781	0.585219	0.389324	0.413737	0.393659	0.528823	0.479432	0.364963	0.47786	0.452902	0.475292	0.400052	0.408791	0.476435	0.571818	0.546232	0.296975	0.482288	0.495633	0.396463	0.263683	-0.133995	-0.203195	0.413364	0.457611	0.46469	0.475113	0.551996	0.458206	0.486116
	GTSE1	-0.406551	-0.439916	-0.454523	-0.430737	-0.414763	-0.457127	-0.426624	-0.17456	-0.537678	-0.405931	-0.291166	-0.480869	-0.429184	-0.450868	-0.327207	-0.420597	-0.406394	-0.393874	-0.148447	-0.461184	-0.326391	-0.402482	-0.465902	-0.410095	-0.17587	-0.275916	-0.318154	-0.468686	-0.429022	-0.393295	-0.492446	-0.39346	-0.303938	-0.413781	-0.449949	-0.380883	-0.315735	-0.449693	-0.465713	0.851077	0.770394	-0.497205	-0.3112	-0.322624	-0.52378	-0.231514	-0.283676	-0.237292
	ARHGAP11A	-0.445789	-0.495503	-0.476295	-0.474527	-0.442008	-0.523367	-0.452006	-0.220219	-0.55935	-0.461221	-0.333455	-0.504255	-0.472914	-0.447028	-0.381671	-0.420466	-0.467196	-0.424063	-0.225306	-0.506161	-0.340964	-0.421584	-0.472967	-0.48541	-0.294988	-0.333758	-0.391767	-0.479721	-0.482373	-0.413026	-0.498615	-0.438757	-0.341145	-0.458297	-0.455513	-0.423239	-0.342873	-0.474651	-0.468768	0.831966	0.776251	-0.529497	-0.361148	-0.389375	-0.56245	-0.244405	-0.285065	-0.331731
	TWIST2	0.514425	0.673753	0.60726	0.674653	0.604445	0.654319	0.722937	0.72382	0.566787	0.722751	0.708906	0.665086	0.648427	0.616171	0.646119	0.700756	0.749096	0.593105	0.73172	0.712456	0.661171	0.671142	0.537386	0.736136	0.737185	0.566766	0.4674	0.658557	0.716797	0.699767	0.656139	0.790575	0.755034	0.74075	0.553156	0.762138	0.822197	0.638274	0.426271	-0.35707	-0.359132	0.680154	0.654327	0.662543	0.738135	0.721648	0.713177	0.682752
	ASB2	0.833373	0.843928	0.873591	0.850409	0.842623	0.709765	0.72715	0.43167	0.838652	0.725209	0.751649	0.867283	0.850912	0.906042	0.753577	0.741477	0.806529	0.740941	0.455463	0.697511	0.801924	0.726421	0.707258	0.810778	0.553369	0.55504	0.569334	0.850042	0.863787	0.742365	0.884586	0.844579	0.669464	0.791566	0.704906	0.823343	0.665431	0.900041	0.554043	-0.480768	-0.45602	0.844945	0.729622	0.753999	0.766726	0.645578	0.639087	0.660892
	POLQ	-0.450689	-0.499668	-0.469487	-0.499191	-0.462428	-0.507101	-0.454703	-0.278678	-0.530602	-0.464372	-0.371121	-0.502463	-0.481496	-0.440914	-0.382687	-0.441451	-0.508723	-0.456521	-0.282791	-0.522599	-0.356561	-0.404613	-0.445792	-0.498524	-0.276397	-0.328194	-0.359511	-0.492523	-0.463421	-0.409412	-0.480245	-0.46609	-0.353598	-0.489192	-0.447889	-0.445364	-0.374357	-0.489796	-0.427723	0.778127	0.743384	-0.506917	-0.39625	-0.393596	-0.566962	-0.265663	-0.301935	-0.30684
	PABPC1L	-0.246708	-0.213514	-0.225314	-0.26888	-0.249296	-0.302073	-0.241889	-0.146988	-0.259223	-0.154441	-0.223444	-0.234313	-0.229265	-0.223251	-0.244696	-0.168162	-0.281655	-0.211313	-0.128046	-0.181144	-0.214503	-0.191827	-0.153476	-0.198643	-0.0136783	-0.18819	0.0162524	-0.234959	-0.209534	-0.196391	-0.23189	-0.271962	-0.205513	-0.250163	-0.262502	-0.255164	-0.204126	-0.25576	-0.199304	0.438377	0.489205	-0.183414	-0.130014	-0.204778	-0.258487	-0.182213	-0.186041	-0.0803475
	SMC4	-0.351103	-0.386275	-0.358123	-0.381692	-0.361449	-0.464506	-0.388539	-0.176699	-0.445386	-0.341058	-0.270847	-0.386265	-0.366883	-0.332187	-0.337353	-0.329109	-0.393381	-0.338175	-0.169842	-0.415435	-0.25839	-0.311705	-0.379468	-0.402562	-0.233641	-0.309414	-0.338432	-0.365502	-0.371783	-0.317798	-0.382335	-0.369342	-0.284215	-0.389327	-0.384668	-0.333431	-0.236804	-0.370668	-0.422901	0.744219	0.713633	-0.402498	-0.277201	-0.312499	-0.463387	-0.176114	-0.247905	-0.208773
	FLNA	0.749043	0.809726	0.829844	0.847521	0.803984	0.630228	0.718035	0.619477	0.737389	0.790496	0.756692	0.855383	0.846484	0.846881	0.711409	0.725013	0.876275	0.684569	0.610075	0.693073	0.85951	0.710932	0.653862	0.857886	0.624776	0.483021	0.483487	0.829458	0.849397	0.732967	0.839718	0.876185	0.755167	0.875787	0.611335	0.896586	0.785652	0.836864	0.414787	-0.319312	-0.286105	0.805428	0.782333	0.725078	0.786794	0.766598	0.725271	0.71621
[truncated: 188 more columns]
