# Supplementary material for: Construction of an RNA modification-related gene predictive model associated with prognosis and immunity in gastric cancer
Source: BMC Bioinformatics. 2023 Apr 15;24:147. doi: 10.1186/s12859-023-05283-3 (PMC10105968; doi:10.1186/s12859-023-05283-3)
Supplement: Supplementary file 7 — Additional file 7. Table S6: Univariate Cox regression analysis results for all key genes. [file 12859_2023_5283_MOESM7_ESM.xlsx]

## Sheet: Table S6
Table S6. Univariate Cox regression analysis results for all key genes.		Hazard Ratio(HR)	lower 95%CI	uppper 95%CI	p value
	DES	1.05	0.981	1.12	0.159
	HSPB6	1.09	0.996	1.2	0.0604
	MYH11	1.06	0.968	1.15	0.217
	CNN1	1.08	0.985	1.18	0.102
	ACTG2	1.06	0.977	1.16	0.157
	ACKR1	1.17	1.03	1.33	0.0197
	MFAP4	1.18	1.04	1.34	0.00844
	SFRP2	1.09	0.998	1.2	0.0553
	ECRG4	1.05	0.924	1.2	0.445
	PRELP	1.09	0.978	1.22	0.117
	THBS4	1.09	0.973	1.21	0.141
	LMOD1	1.1	0.983	1.23	0.0967
	HSPB7	1.09	0.975	1.21	0.131
	SYNPO2	1.09	0.984	1.2	0.0983
	CHRDL2	1.09	0.969	1.23	0.148
	OGN	1.11	0.996	1.23	0.0583
	TAGLN	1.14	1	1.28	0.0442
	C7	1.1	0.99	1.21	0.0768
	SFRP4	1.08	0.982	1.19	0.112
	MGP	1.15	0.998	1.33	0.0535
	FLNC	1.12	1.01	1.23	0.0265
	CHRDL1	1.16	1.01	1.32	0.0311
	GREM2	1.09	0.928	1.29	0.289
	MYL9	1.14	1	1.29	0.0428
	FBLN1	1.17	1.03	1.32	0.0191
	CCL21	1.13	1.02	1.25	0.0223
	APOD	1.17	1.05	1.3	0.00407
	PLN	1.1	0.981	1.24	0.101
	RGMA	1.13	0.985	1.29	0.0832
	SFRP1	1.11	0.978	1.26	0.106
	FHL1	1.13	0.993	1.28	0.0632
	MRGPRF	1.15	1.01	1.32	0.0345
	PODN	1.19	1.02	1.37	0.0233
	ACTA2	1.18	1.03	1.36	0.0179
	ADH1B	1.17	1.02	1.34	0.0267
	AOC3	1.15	0.984	1.33	0.079
	CCDC80	1.15	1.01	1.31	0.0307
	PGM5	1.09	0.964	1.24	0.166
	C16orf89	1.09	0.938	1.28	0.254
	TPX2	0.922	0.746	1.14	0.452
	TOP2A	0.921	0.755	1.12	0.416
	HSPB8	1.15	1.01	1.3	0.0368
	SMOC2	1.1	0.964	1.25	0.16
	BARX1	1.05	0.925	1.19	0.458
	CRYAB	1.21	1.03	1.41	0.0177
	GREM1	1.17	1.03	1.32	0.0144
	SPON1	1.14	1.01	1.3	0.0415
	PTGIS	1.09	0.948	1.25	0.227
	COL14A1	1.16	0.998	1.35	0.0538
	DCN	1.22	1.03	1.44	0.0235
	SELP	1.29	1.09	1.52	0.0033
	FCER1A	1.16	0.989	1.37	0.0684
	CPXM2	1.1	0.956	1.27	0.182
	MYBL2	0.901	0.74	1.1	0.302
	ELN	1.16	1	1.35	0.0468
	TNS1	1.14	0.988	1.32	0.0724
	SPARCL1	1.22	1.05	1.4	0.0078
	MYLK	1.12	0.994	1.27	0.0631
	PDLIM3	1.21	1.05	1.39	0.0087
	BOC	1.25	1.06	1.48	0.00869
	MFAP5	1.13	0.975	1.31	0.104
	GFRA1	1.12	0.97	1.29	0.123
	UBE2C	0.903	0.742	1.1	0.307
	CLEC3B	1.08	0.86	1.37	0.495
	KCNMB1	1.11	0.954	1.29	0.176
	CASQ2	1.11	0.952	1.29	0.184
	HAND2	1.09	0.965	1.24	0.16
	CENPF	0.967	0.776	1.2	0.766
	SRPX	1.2	1.02	1.41	0.0315
	SYNM	1.07	0.961	1.18	0.229
	TACR2	1.06	0.931	1.2	0.389
	SSC5D	1.2	1.04	1.39	0.0144
	PTGER1	1.17	0.957	1.43	0.126
	MYOCD	1.13	0.974	1.32	0.105
	TNXB	1.12	0.959	1.32	0.149
	DACT3	1.15	0.972	1.37	0.104
	PSAT1	0.945	0.776	1.15	0.57
	CILP	1.09	0.945	1.25	0.246
	EFEMP1	1.21	1.03	1.41	0.02
	IRAG1	1.19	1.02	1.39	0.0267
	TTK	1.04	0.814	1.32	0.774
	SOD3	1.19	0.998	1.42	0.0523
	SGCA	1.11	0.919	1.35	0.273
	GINS1	0.886	0.687	1.14	0.353
	PLIN4	1.05	0.915	1.2	0.492
	PI16	0.986	0.836	1.16	0.868
	FGF7	1.21	1.03	1.42	0.0221
	ABI3BP	1.12	0.979	1.29	0.0973
	SERPINF1	1.24	1.04	1.47	0.0148
	ADCY5	1.11	0.956	1.29	0.169
	AURKA	0.861	0.697	1.06	0.165
	PRUNE2	1.08	0.955	1.22	0.217
	HJURP	0.913	0.711	1.17	0.474
	PBK	0.922	0.755	1.13	0.429
	CPE	1.22	1.03	1.44	0.0223
	NDN	1.21	1.01	1.46	0.0407
	BUB1B	1.08	0.826	1.4	0.583
	ADAM33	1.19	1.01	1.41	0.035
	FBLN5	1.2	0.983	1.48	0.0725
	KIF18B	0.87	0.686	1.1	0.248
	RECQL4	0.859	0.68	1.08	0.2
	ISLR	1.16	1.02	1.33	0.029
	CDK1	0.855	0.661	1.11	0.231
	ANGPTL1	1.09	0.95	1.26	0.213
	SCARA5	1.08	0.891	1.3	0.448
	PRIMA1	1.09	0.938	1.26	0.267
	CH25H	1.28	1.05	1.56	0.0157
	COL8A1	1.16	1	1.34	0.0495
	CENPE	0.955	0.719	1.27	0.749
	BUB1	0.937	0.731	1.2	0.61
	MELK	0.868	0.687	1.1	0.234
	MCM10	0.889	0.679	1.16	0.39
	MAD2L1	0.951	0.737	1.23	0.701
	LIMS2	1.2	1.01	1.42	0.0364
	NUF2	0.868	0.673	1.12	0.273
	KIF2C	0.858	0.675	1.09	0.212
	ZCCHC24	1.21	1.01	1.46	0.0369
	TPM2	1.08	0.931	1.25	0.314
	RBPMS2	1.1	0.955	1.26	0.19
	NCAPG	0.973	0.751	1.26	0.839
	DPYSL3	1.19	1.04	1.36	0.00974
	ATAD2	0.859	0.658	1.12	0.262
	FRZB	1.14	0.943	1.38	0.175
	SHISA3	1.05	0.893	1.23	0.569
	RAD51AP1	0.962	0.747	1.24	0.762
	CCNA2	0.992	0.777	1.27	0.948
	TRIP13	0.935	0.736	1.19	0.583
	GAS1	1.15	0.997	1.32	0.0548
	GYPC	1.2	0.973	1.48	0.0881
	OMD	1.15	0.989	1.34	0.0684
	ESPL1	0.897	0.697	1.15	0.397
	CDC6	0.982	0.799	1.21	0.865
	ASPM	1.05	0.803	1.38	0.712
	FABP4	1.17	0.988	1.38	0.0699
	C11orf96	1.2	0.986	1.47	0.0688
	CYP1B1	1.12	0.969	1.3	0.122
	NEK2	0.931	0.739	1.17	0.547
	TROAP	0.976	0.752	1.27	0.856
	MMRN1	1.25	1.05	1.49	0.012
	JPH2	1.11	0.952	1.28	0.188
	CDCA2	0.959	0.757	1.22	0.73
	SPAG5	0.91	0.699	1.19	0.487
	CYBRD1	1.09	0.914	1.3	0.337
	PPP1R14A	1.2	1.02	1.42	0.0256
	CLIP3	1.21	1.02	1.43	0.0288
	IGFBP4	1.22	1.02	1.46	0.0296
	SKA3	0.887	0.692	1.14	0.344
	LRRN4CL	1.17	0.933	1.46	0.178
	RARRES2	1.19	0.96	1.48	0.113
	MMP2	1.19	1.02	1.39	0.025
	ANLN	0.987	0.783	1.24	0.911
	KIF18A	0.915	0.692	1.21	0.529
	PPP1R3C	1.13	0.954	1.33	0.158
	NDNF	1.09	0.925	1.29	0.302
	DLGAP5	0.904	0.702	1.17	0.437
	KIF23	1	0.789	1.28	0.982
	RCAN2	1.22	0.987	1.52	0.0656
	MAMDC2	1.16	0.986	1.37	0.0735
	DPT	1.11	0.948	1.31	0.19
	CLMP	1.21	1.05	1.39	0.00843
	C14orf132	1.2	0.987	1.45	0.0671
	JAM2	1.21	0.995	1.47	0.0561
	A2M	1.29	1.06	1.57	0.0118
	IGFBP5	1.25	1.06	1.48	0.00667
	ABCA8	1.25	1.03	1.51	0.022
	HMMR	0.959	0.745	1.23	0.744
	IL33	1.1	0.961	1.26	0.167
	TMEM119	1.2	1	1.44	0.0441
	ATP1A2	1.07	0.917	1.25	0.38
	CAVIN2	1.15	0.989	1.34	0.0701
	RAI2	1.18	0.98	1.43	0.0802
	EMILIN1	1.2	1	1.43	0.0445
	MSRB3	1.21	1.04	1.41	0.015
	AEBP1	1.21	1.03	1.42	0.0215
	FNDC1	1.15	1.02	1.29	0.0203
	SELENOM	1.16	0.942	1.42	0.163
	SAPCD2	0.893	0.725	1.1	0.289
	KIF11	0.888	0.667	1.18	0.413
	CPED1	1.15	0.986	1.35	0.0754
	CLDN5	1.12	0.919	1.37	0.259
	PLK4	0.954	0.7	1.3	0.766
	MKI67	0.935	0.73	1.2	0.592
	DNA2	0.936	0.693	1.26	0.667
	ADAMTS8	1.22	1	1.48	0.049
	KIF14	0.919	0.694	1.22	0.554
	CDCA5	0.848	0.67	1.07	0.171
	KIF15	0.869	0.665	1.14	0.306
	IGFBP6	1.28	1.04	1.57	0.0175
	NDC80	0.914	0.694	1.21	0.525
	SLIT3	1.14	0.951	1.37	0.155
	SORBS1	1.04	0.896	1.2	0.639
	CENPA	0.865	0.678	1.1	0.246
	CDC20	0.867	0.679	1.11	0.25
	FOXM1	0.966	0.765	1.22	0.775
	SYNC	1.19	0.985	1.45	0.0709
	FMOD	1.14	0.963	1.36	0.126
	C1QTNF7	1.31	1.01	1.69	0.0428
	ECT2	0.914	0.73	1.14	0.43
	AURKB	0.945	0.742	1.2	0.645
	GPX3	1.27	1.05	1.53	0.0118
	SLC24A3	1.25	1.04	1.5	0.0161
	COX7A1	1.26	0.993	1.61	0.0575
	NGFR	1.12	0.953	1.32	0.167
	KIFC1	0.874	0.686	1.11	0.275
	KIF4A	0.92	0.728	1.16	0.487
	RFC3	0.919	0.697	1.21	0.548
	DNMT3B	0.952	0.758	1.2	0.675
	INMT	1.28	1.05	1.57	0.0152
	XRCC2	0.862	0.634	1.17	0.343
	FBLN2	1.15	0.997	1.32	0.0551
	RSPO3	1.17	0.982	1.38	0.0793
	SCRG1	1.2	0.992	1.45	0.0598
	MOXD1	1.18	0.999	1.4	0.0518
	RRAD	1.21	1.04	1.39	0.0112
	CEP55	0.9	0.706	1.15	0.397
	TICRR	0.886	0.682	1.15	0.365
	DDR2	1.25	1.06	1.47	0.00756
	CCNB2	1.01	0.791	1.29	0.947
	KNL1	1.04	0.79	1.36	0.803
	MEOX2	1.27	1.06	1.52	0.00951
	MXRA8	1.27	1.08	1.5	0.0047
	CKAP2	0.906	0.687	1.19	0.482
	BMERB1	1.14	0.926	1.42	0.211
	F13A1	1.1	0.96	1.27	0.164
	CDCA8	0.894	0.699	1.14	0.375
	RACGAP1	0.881	0.646	1.2	0.427
	HELLS	0.897	0.67	1.2	0.462
	CST2	1.2	1.05	1.36	0.00656
	GTSE1	0.911	0.709	1.17	0.463
	ARHGAP11A	1.06	0.805	1.41	0.662
	TWIST2	1.2	1.01	1.44	0.0415
	ASB2	1.12	0.949	1.31	0.185
	POLQ	0.869	0.653	1.16	0.336
	PABPC1L	0.958	0.786	1.17	0.672
	SMC4	0.876	0.654	1.17	0.376
	FLNA	1.17	1.02	1.34	0.0263
