# Supplementary material for: Construction of an RNA modification-related gene predictive model associated with prognosis and immunity in gastric cancer
Source: BMC Bioinformatics. 2023 Apr 15;24:147. doi: 10.1186/s12859-023-05283-3 (PMC10105968; doi:10.1186/s12859-023-05283-3)
Supplement: Supplementary file 9 — Additional file 9. Table S7: Gene Ontology enrichment analysis results. [file 12859_2023_5283_MOESM9_ESM.xlsx]

## Sheet: Table S7
Table S7. Gene Ontology enrichment analysis results.	ONTOLOGY	ID	Description	GeneRatio	BgRatio	pvalue	p.adjust	qvalue	geneID	Count
BP, biological processes; CC, cellular components; MF, molecular functions.	BP	GO:0030198	extracellular matrix organization	22/140	307/18800	1.03e-15	1.01e-12	7.83e-13	4629/4239/6423/2192/26585/2006/151887/25890/7177/64094/1545/7373/10516/1311/1295/2199/7148/11117/183/2294/165/4921	22
	BP	GO:0043062	extracellular structure organization	22/140	308/18800	1.1e-15	1.01e-12	7.83e-13	4629/4239/6423/2192/26585/2006/151887/25890/7177/64094/1545/7373/10516/1311/1295/2199/7148/11117/183/2294/165/4921	22
	BP	GO:0045229	external encapsulating structure organization	22/140	310/18800	1.26e-15	1.01e-12	7.83e-13	4629/4239/6423/2192/26585/2006/151887/25890/7177/64094/1545/7373/10516/1311/1295/2199/7148/11117/183/2294/165/4921	22
	BP	GO:0030199	collagen fibril organization	9/140	62/18800	7.89e-10	4.73e-07	3.66e-07	6423/26585/1545/7373/1311/7148/11117/165/4921	9
	BP	GO:0003012	muscle system process	18/140	449/18800	6.67e-09	3.2e-06	2.48e-06	1674/4629/1264/25802/5350/3488/23336/10398/4638/1311/59/221476/1113/183/1410/6442/9464/8912	18
	BP	GO:0048251	elastic fiber assembly	5/140	11/18800	9.5e-09	3.8e-06	2.94e-06	4629/4239/10516/7148/11117	5
	BP	GO:0006936	muscle contraction	15/140	349/18800	5.33e-08	1.82e-05	1.41e-05	1674/4629/1264/25802/5350/23336/10398/4638/1311/59/1113/183/1410/6442/8912	15
	BP	GO:0090101	negative regulation of transmembrane receptor protein serine/threonine kinase signaling pathway	10/140	135/18800	6.77e-08	2.03e-05	1.57e-05	6423/26585/91851/6422/348093/64388/8483/11117/54829/4052	10
	BP	GO:0090287	regulation of cellular response to growth factor stimulus	14/140	314/18800	9.69e-08	2.55e-05	1.98e-05	6424/6423/26585/91851/6422/56963/64094/348093/1634/64388/11117/183/54829/4052	14
	BP	GO:0007178	transmembrane receptor protein serine/threonine kinase signaling pathway	15/140	368/18800	1.06e-07	2.55e-05	1.98e-05	6424/6423/26585/91851/6422/56963/348093/1311/64388/8483/4053/11117/54829/4052/4920	15
	BP	GO:0090288	negative regulation of cellular response to growth factor stimulus	9/140	115/18800	1.96e-07	4.27e-05	3.31e-05	6423/26585/91851/6422/348093/1634/64388/11117/183	9
	BP	GO:0034103	regulation of tissue remodeling	8/140	86/18800	2.52e-07	5.03e-05	3.9e-05	7060/26585/6422/5166/338773/183/9464/4921	8
	BP	GO:0045765	regulation of angiogenesis	14/140	345/18800	3.06e-07	5.64e-05	4.37e-05	126393/6423/5740/7060/26585/6422/64094/1545/6356/1634/11117/718/183/5176	14
	BP	GO:0030509	BMP signaling pathway	10/140	162/18800	3.75e-07	6.02e-05	4.66e-05	6424/6423/26585/91851/6422/56963/348093/1311/64388/4920	10
	BP	GO:1901342	regulation of vasculature development	14/140	351/18800	3.76e-07	6.02e-05	4.66e-05	126393/6423/5740/7060/26585/6422/64094/1545/6356/1634/11117/718/183/5176	14
	BP	GO:0001503	ossification	15/140	420/18800	5.77e-07	8.35e-05	6.47e-05	25884/6423/26585/4256/91851/6422/3488/1311/338773/4330/4057/54829/9464/4920/4921	15
	BP	GO:0071772	response to BMP	10/140	173/18800	6.87e-07	8.35e-05	6.47e-05	6424/6423/26585/91851/6422/56963/348093/1311/64388/4920	10
	BP	GO:0071773	cellular response to BMP stimulus	10/140	173/18800	6.87e-07	8.35e-05	6.47e-05	6424/6423/26585/91851/6422/56963/348093/1311/64388/4920	10
	BP	GO:0010810	regulation of cell-substrate adhesion	11/140	217/18800	6.93e-07	8.35e-05	6.47e-05	347/6366/2192/26585/6422/151887/25890/1295/2199/11117/2294	11
	BP	GO:0048771	tissue remodeling	10/140	174/18800	7.25e-07	8.35e-05	6.47e-05	7060/26585/6422/3488/5166/338773/183/84870/9464/4921	10
	BP	GO:0006959	humoral immune response	13/140	317/18800	7.34e-07	8.35e-05	6.47e-05	4239/730/1380/6374/3512/5225/931/9547/1191/716/718/2/4057	13
	BP	GO:0090092	regulation of transmembrane receptor protein serine/threonine kinase signaling pathway	12/140	267/18800	7.66e-07	8.35e-05	6.47e-05	6424/6423/26585/91851/6422/56963/348093/64388/8483/11117/54829/4052	12
	BP	GO:0085029	extracellular matrix assembly	6/140	46/18800	1.12e-06	0.000115662	8.96e-05	4629/4239/10516/7148/11117/183	6
	BP	GO:0030510	regulation of BMP signaling pathway	8/140	105/18800	1.17e-06	0.000115662	8.96e-05	6424/6423/26585/91851/6422/56963/348093/64388	8
	BP	GO:0042692	muscle cell differentiation	14/140	387/18800	1.21e-06	0.000115662	8.96e-05	4629/25802/26585/2318/3488/5239/10398/348093/1311/338773/221476/183/2294/8912	14
	BP	GO:0033688	regulation of osteoblast proliferation	5/140	28/18800	1.83e-06	0.000168337	0.000130422	26585/6422/338773/4330/4057	5
	BP	GO:0048260	positive regulation of receptor-mediated endocytosis	6/140	53/18800	2.64e-06	0.000234175	0.000181431	6366/6363/6424/26585/1191/718	6
	BP	GO:2000146	negative regulation of cell motility	13/140	361/18800	3.11e-06	0.00026609	0.000206158	347/6366/6423/2192/127435/26585/6422/3488/1809/1545/1634/11117/5176	13
	BP	GO:0031589	cell-substrate adhesion	13/140	364/18800	3.4e-06	0.000274171	0.000212419	347/6366/2192/26585/6422/151887/25890/10516/1295/2199/7148/11117/2294	13
	BP	GO:0030282	bone mineralization	8/140	121/18800	3.43e-06	0.000274171	0.000212419	26585/4256/1311/338773/4057/54829/4920/4921	8
	BP	GO:0010811	positive regulation of cell-substrate adhesion	8/140	122/18800	3.65e-06	0.00028218	0.000218624	6366/6422/151887/25890/1295/2199/11117/2294	8
	BP	GO:0051271	negative regulation of cellular component movement	13/140	369/18800	3.95e-06	0.000295734	0.000229125	347/6366/6423/2192/127435/26585/6422/3488/1809/1545/1634/11117/5176	13
	BP	GO:0033687	osteoblast proliferation	5/140	33/18800	4.28e-06	0.000310845	0.000240833	26585/6422/338773/4330/4057	5
	BP	GO:0030514	negative regulation of BMP signaling pathway	6/140	58/18800	4.51e-06	0.000318007	0.000246382	6423/26585/91851/6422/348093/64388	6
	BP	GO:0050900	leukocyte migration	13/140	384/18800	6.08e-06	0.000416316	0.000322549	347/6366/6363/7060/26585/6403/6374/6356/6364/9023/11117/1113/4920	13
	BP	GO:0045667	regulation of osteoblast differentiation	8/140	136/18800	8.17e-06	0.000523789	0.000405816	6423/26585/6422/3488/338773/4057/9464/4921	8
	BP	GO:0051146	striated muscle cell differentiation	11/140	281/18800	8.43e-06	0.000523789	0.000405816	4629/25802/26585/2318/3488/5239/10398/338773/221476/183/8912	11
	BP	GO:0040013	negative regulation of locomotion	13/140	396/18800	8.46e-06	0.000523789	0.000405816	347/6366/6423/2192/127435/26585/6422/3488/1809/1545/1634/11117/5176	13
	BP	GO:0097529	myeloid leukocyte migration	10/140	229/18800	8.52e-06	0.000523789	0.000405816	6366/6363/7060/26585/6374/6356/6364/11117/1113/4920	10
	BP	GO:0070167	regulation of biomineral tissue development	7/140	101/18800	1.05e-05	0.000628754	0.000487139	26585/4256/1311/338773/4057/54829/4921	7
	BP	GO:0030308	negative regulation of cell growth	9/140	186/18800	1.08e-05	0.000629699	0.000487871	6423/26585/2273/6422/221476/9423/183/1410/2487	9
	BP	GO:0030336	negative regulation of cell migration	12/140	346/18800	1.1e-05	0.00063059	0.000488561	347/6366/6423/127435/26585/6422/3488/1809/1545/1634/11117/5176	12
	BP	GO:0110149	regulation of biomineralization	7/140	103/18800	1.19e-05	0.000665502	0.00051561	26585/4256/1311/338773/4057/54829/4921	7
	BP	GO:0045926	negative regulation of growth	10/140	245/18800	1.53e-05	0.000833055	0.000645425	6423/26585/2273/6422/3488/221476/9423/183/1410/2487	10
	BP	GO:0051216	cartilage development	9/140	195/18800	1.57e-05	0.000833055	0.000645425	25884/6423/26585/4256/2202/1311/2487/9464/4920	9
	BP	GO:0035567	non-canonical Wnt signaling pathway	6/140	72/18800	1.6e-05	0.000833055	0.000645425	6424/6423/6422/2487/84870/4920	6
	BP	GO:0034104	negative regulation of tissue remodeling	4/140	22/18800	1.94e-05	0.000990629	0.000767508	26585/6422/338773/183	4
	BP	GO:0034695	response to prostaglandin E	4/140	23/18800	2.34e-05	0.00116743	0.000904486	6366/6363/6422/2	4
	BP	GO:0060326	cell chemotaxis	11/140	315/18800	2.44e-05	0.00119562	0.000926326	6366/6363/7060/26585/6374/64094/6356/6364/9547/9023/1113	11
	BP	GO:0061448	connective tissue development	10/140	260/18800	2.56e-05	0.00122562	0.000949573	25884/6423/26585/4256/2202/1311/59/2487/9464/4920	10
	BP	GO:0010466	negative regulation of peptidase activity	10/140	262/18800	2.73e-05	0.0012828	0.000993875	6423/1470/221476/27344/718/2/4057/183/1410/5176	10
	BP	GO:0030278	regulation of ossification	7/140	118/18800	2.89e-05	0.00133483	0.00103418	26585/4256/6422/1311/338773/4057/4921	7
	BP	GO:0030500	regulation of bone mineralization	6/140	81/18800	3.14e-05	0.00142175	0.00110152	26585/4256/1311/338773/4057/4921	6
	BP	GO:1903053	regulation of extracellular matrix organization	5/140	50/18800	3.45e-05	0.00153203	0.00118697	7148/11117/183/165/4921	5
	BP	GO:2000050	regulation of non-canonical Wnt signaling pathway	4/140	26/18800	3.88e-05	0.00169055	0.00130978	6424/6423/6422/84870	4
	BP	GO:0031214	biomineral tissue development	8/140	170/18800	4.11e-05	0.00176075	0.00136418	26585/4256/1311/338773/4057/54829/4920/4921	8
	BP	GO:0110148	biomineralization	8/140	172/18800	4.47e-05	0.00187107	0.00144964	26585/4256/1311/338773/4057/54829/4920/4921	8
	BP	GO:1903055	positive regulation of extracellular matrix organization	4/140	27/18800	4.53e-05	0.00187107	0.00144964	7148/11117/183/4921	4
	BP	GO:2000027	regulation of animal organ morphogenesis	7/140	129/18800	5.13e-05	0.00208398	0.0016146	6423/26585/6422/2252/183/84870/4920	7
	BP	GO:0070098	chemokine-mediated signaling pathway	6/140	89/18800	5.36e-05	0.00210879	0.00163382	6366/2532/6363/6374/6356/6364	6
	BP	GO:0048705	skeletal system morphogenesis	9/140	228/18800	5.36e-05	0.00210879	0.00163382	6424/6423/26585/4256/6422/1311/338773/4057/4920	9
	BP	GO:0006956	complement activation	7/140	131/18800	5.65e-05	0.00218718	0.00169456	4239/730/1380/1191/716/718/2	7
	BP	GO:0035581	sequestering of extracellular ligand from receptor	3/140	11/18800	6.38e-05	0.0024299	0.00188261	26585/64388/4052	3
	BP	GO:0045766	positive regulation of angiogenesis	8/140	183/18800	6.92e-05	0.00250447	0.00194038	126393/6423/5740/26585/64094/1545/6356/718	8
	BP	GO:0055001	muscle cell development	8/140	183/18800	6.92e-05	0.00250447	0.00194038	4629/25802/2318/5239/10398/1311/221476/183	8
	BP	GO:1904018	positive regulation of vasculature development	8/140	183/18800	6.92e-05	0.00250447	0.00194038	126393/6423/5740/26585/64094/1545/6356/718	8
	BP	GO:0030595	leukocyte chemotaxis	9/140	236/18800	7e-05	0.00250447	0.00194038	6366/6363/7060/26585/6374/6356/6364/9023/1113	9
	BP	GO:0061138	morphogenesis of a branching epithelium	8/140	185/18800	7.47e-05	0.00263389	0.00204066	6423/26585/6422/6356/2252/183/2294/84870	8
	BP	GO:0034694	response to prostaglandin	4/140	31/18800	7.93e-05	0.00275539	0.00213479	6366/6363/6422/2	4
	BP	GO:0043506	regulation of JUN kinase activity	5/140	60/18800	8.38e-05	0.00285139	0.00220917	6363/6423/6422/7148/4920	5
	BP	GO:0045807	positive regulation of endocytosis	6/140	97/18800	8.68e-05	0.00285139	0.00220917	6366/6363/6424/26585/1191/718	6
	BP	GO:1990868	response to chemokine	6/140	97/18800	8.68e-05	0.00285139	0.00220917	6366/2532/6363/6374/6356/6364	6
	BP	GO:1990869	cellular response to chemokine	6/140	97/18800	8.68e-05	0.00285139	0.00220917	6366/2532/6363/6374/6356/6364	6
	BP	GO:0090257	regulation of muscle system process	9/140	250/18800	0.000108629	0.00340857	0.00264085	1264/5350/3488/10398/221476/1113/183/6442/9464	9
	BP	GO:0033689	negative regulation of osteoblast proliferation	3/140	13/18800	0.000109449	0.00340857	0.00264085	26585/6422/4330	3
	BP	GO:1900115	extracellular regulation of signal transduction	3/140	13/18800	0.000109449	0.00340857	0.00264085	26585/64388/4052	3
	BP	GO:1900116	extracellular negative regulation of signal transduction	3/140	13/18800	0.000109449	0.00340857	0.00264085	26585/64388/4052	3
	BP	GO:0010951	negative regulation of endopeptidase activity	9/140	251/18800	0.000111966	0.00344224	0.00266694	6423/1470/27344/718/2/4057/183/1410/5176	9
	BP	GO:0048247	lymphocyte chemotaxis	5/140	64/18800	0.000114206	0.00346666	0.00268586	6366/6363/6356/6364/9023	5
	BP	GO:1902903	regulation of supramolecular fiber organization	11/140	376/18800	0.000119977	0.00359632	0.00278631	6366/171024/25802/2006/6422/6356/1191/7148/11117/165/1410	11
	BP	GO:0001763	morphogenesis of a branching structure	8/140	199/18800	0.000124067	0.0036282	0.00281102	6423/26585/6422/6356/2252/183/2294/84870	8
	BP	GO:0031032	actomyosin structure organization	8/140	199/18800	0.000124067	0.0036282	0.00281102	4629/1264/25802/2006/2318/6422/5239/10398	8
	BP	GO:0045785	positive regulation of cell adhesion	12/140	446/18800	0.000129069	0.003729	0.00288911	6366/6363/6423/6403/6422/151887/25890/1295/2199/11117/2294/22915	12
	BP	GO:0030239	myofibril assembly	5/140	66/18800	0.000132279	0.00377626	0.00292573	4629/25802/2318/5239/10398	5
	BP	GO:0030593	neutrophil chemotaxis	6/140	106/18800	0.000141872	0.00396224	0.00306982	6366/6363/7060/6374/6356/6364	6
	BP	GO:0055002	striated muscle cell development	5/140	67/18800	0.000142099	0.00396224	0.00306982	4629/25802/2318/5239/10398	5
	BP	GO:0003214	cardiac left ventricle morphogenesis	3/140	15/18800	0.000172232	0.00466083	0.00361106	6423/1363/2294	3
	BP	GO:0060026	convergent extension	3/140	15/18800	0.000172232	0.00466083	0.00361106	6423/6422/2487	3
	BP	GO:0048259	regulation of receptor-mediated endocytosis	6/140	110/18800	0.000173853	0.00466083	0.00361106	6366/6363/6424/26585/1191/718	6
	BP	GO:0002548	monocyte chemotaxis	5/140	70/18800	0.000174927	0.00466083	0.00361106	6366/6363/26585/6356/6364	5
	BP	GO:0071347	cellular response to interleukin-1	6/140	111/18800	0.000182674	0.00481377	0.00372956	6366/6363/5740/6422/6356/6364	6
	BP	GO:0006939	smooth muscle contraction	6/140	112/18800	0.000191846	0.00500051	0.00387424	4629/1264/4638/1311/59/183	6
	BP	GO:2000095	regulation of Wnt signaling pathway, planar cell polarity pathway	3/140	16/18800	0.000210824	0.00543608	0.00421171	6423/6422/84870	3
	BP	GO:0007568	aging	7/140	163/18800	0.000221484	0.00565019	0.00437759	347/3488/1311/183/1410/5176/2674	7
	BP	GO:0002685	regulation of leukocyte migration	8/140	218/18800	0.00023157	0.00584533	0.00452877	347/6366/6363/7060/26585/6403/6364/11117	8
	BP	GO:0072676	lymphocyte migration	6/140	119/18800	0.000266693	0.00666176	0.00516132	347/6366/6363/6356/6364/9023	6
	BP	GO:0016049	cell growth	12/140	484/18800	0.000274073	0.00677553	0.00524946	6423/26585/2273/6422/3488/10516/221476/9423/4692/183/1410/2487	12
	BP	GO:0001558	regulation of cell growth	11/140	415/18800	0.000281786	0.00689512	0.00534212	6423/26585/2273/6422/3488/10516/221476/9423/183/1410/2487	11
	BP	GO:0048660	regulation of smooth muscle cell proliferation	7/140	170/18800	0.000286313	0.00693513	0.00537312	347/1264/4969/2006/3488/348093/183	7
	BP	GO:0045861	negative regulation of proteolysis	10/140	350/18800	0.00029685	0.00711846	0.00551516	6423/1470/221476/27344/718/2/4057/183/1410/5176	10
	BP	GO:0006957	complement activation, alternative pathway	3/140	18/18800	0.000303866	0.00714383	0.00553482	730/1380/718	3
	BP	GO:0046851	negative regulation of bone remodeling	3/140	18/18800	0.000303866	0.00714383	0.00553482	26585/6422/338773	3
	BP	GO:0048659	smooth muscle cell proliferation	7/140	173/18800	0.000318395	0.00741272	0.00574314	347/1264/4969/2006/3488/348093/183	7
	BP	GO:0030178	negative regulation of Wnt signaling pathway	7/140	174/18800	0.000329708	0.00753191	0.00583548	6424/6423/26585/6422/56033/2487/4920	7
	BP	GO:0044089	positive regulation of cellular component biogenesis	12/140	494/18800	0.000329796	0.00753191	0.00583548	6366/6363/171024/25802/6422/1809/6356/1191/5064/11117/1113/183	12
	BP	GO:0002920	regulation of humoral immune response	4/140	45/18800	0.000346316	0.00783459	0.00606999	1380/5225/718/2	4
	BP	GO:1902905	positive regulation of supramolecular fiber organization	7/140	176/18800	0.000353302	0.00791792	0.00613455	6366/171024/25802/6422/6356/1191/7148	7
	BP	GO:0071621	granulocyte chemotaxis	6/140	128/18800	0.000394689	0.00868317	0.00672744	6366/6363/7060/6374/6356/6364	6
	BP	GO:1990266	neutrophil migration	6/140	128/18800	0.000394689	0.00868317	0.00672744	6366/6363/7060/6374/6356/6364	6
	BP	GO:0061053	somite development	5/140	84/18800	0.000410562	0.00895026	0.00693438	6423/6422/2294/2487/4920	5
	BP	GO:0090130	tissue migration	10/140	366/18800	0.000422225	0.00912157	0.00706711	72/26585/64094/1545/1634/59/2252/183/2294/5176	10
	BP	GO:0001649	osteoblast differentiation	8/140	241/18800	0.000453557	0.00971098	0.00752376	6423/26585/6422/3488/338773/4057/9464/4921	8
	BP	GO:0051346	negative regulation of hydrolase activity	10/140	371/18800	0.00046944	0.00996211	0.00771833	6423/1470/221476/27344/718/2/4057/183/1410/5176	10
	BP	GO:0046850	regulation of bone remodeling	4/140	49/18800	0.000481268	0.010033	0.00777327	26585/6422/5166/338773	4
	BP	GO:0048546	digestive tract morphogenesis	4/140	49/18800	0.000481268	0.010033	0.00777327	6423/6422/348093/2294	4
	BP	GO:0030449	regulation of complement activation	3/140	21/18800	0.000487236	0.010033	0.00777327	1380/718/2	3
	BP	GO:0018108	peptidyl-tyrosine phosphorylation	10/140	373/18800	0.000489518	0.010033	0.00777327	6423/7060/26585/2202/6422/2252/183/2674/4920/4921	10
	BP	GO:0051403	stress-activated MAPK cascade	8/140	245/18800	0.000505702	0.0102769	0.00796222	6366/6363/6423/6422/183/1410/9464/4920	8
	BP	GO:0018212	peptidyl-tyrosine modification	10/140	376/18800	0.000520968	0.0104982	0.00813364	6423/7060/26585/2202/6422/2252/183/2674/4920/4921	10
	BP	GO:1901654	response to ketone	7/140	190/18800	0.000558983	0.0110297	0.0085455	6366/6363/6422/1545/111/2/5176	7
	BP	GO:0045668	negative regulation of osteoblast differentiation	4/140	51/18800	0.000561146	0.0110297	0.0085455	26585/6422/3488/9464	4
	BP	GO:0060688	regulation of morphogenesis of a branching structure	4/140	51/18800	0.000561146	0.0110297	0.0085455	26585/6422/2252/183	4
	BP	GO:0002686	negative regulation of leukocyte migration	4/140	52/18800	0.000604424	0.0117696	0.00911873	347/6366/26585/11117	4
	BP	GO:0031098	stress-activated protein kinase signaling cascade	8/140	252/18800	0.000608604	0.0117696	0.00911873	6366/6363/6423/6422/183/1410/9464/4920	8
	BP	GO:0052547	regulation of peptidase activity	11/140	456/18800	0.000621087	0.0119149	0.00923132	6423/2192/1470/221476/27344/718/2/4057/183/1410/5176	11
	BP	GO:0035988	chondrocyte proliferation	3/140	23/18800	0.000641763	0.0121177	0.00938841	1311/4057/4921	3
	BP	GO:0098743	cell aggregation	3/140	23/18800	0.000641763	0.0121177	0.00938841	4256/4057/4920	3
	BP	GO:0060071	Wnt signaling pathway, planar cell polarity pathway	4/140	53/18800	0.000650018	0.0121777	0.00943488	6423/6422/84870/4920	4
	BP	GO:0070555	response to interleukin-1	6/140	141/18800	0.000659082	0.0122518	0.00949229	6366/6363/5740/6422/6356/6364	6
	BP	GO:0090090	negative regulation of canonical Wnt signaling pathway	6/140	142/18800	0.000684007	0.0125927	0.00975643	6424/6423/26585/6422/2487/4920	6
	BP	GO:0001738	morphogenesis of a polarized epithelium	5/140	94/18800	0.000687925	0.0125927	0.00975643	6423/6422/2294/84870/4920	5
	BP	GO:0043502	regulation of muscle adaptation	5/140	95/18800	0.00072185	0.0131136	0.01016	3488/221476/183/6442/9464	5
	BP	GO:0090023	positive regulation of neutrophil chemotaxis	3/140	24/18800	0.000729461	0.0131522	0.0101899	6366/6363/7060	3
	BP	GO:0071674	mononuclear cell migration	7/140	199/18800	0.000735071	0.0131545	0.0101917	347/6366/6363/26585/6356/6364/9023	7
	BP	GO:0060562	epithelial tube morphogenesis	9/140	328/18800	0.00079602	0.0141397	0.010955	6423/26585/6422/56963/6356/9423/183/2294/9464	9
	BP	GO:0060349	bone morphogenesis	5/140	98/18800	0.000831151	0.0146552	0.0113544	6424/6423/1311/338773/4057	5
	BP	GO:0090175	regulation of establishment of planar polarity	4/140	57/18800	0.000856932	0.0149994	0.0116211	6423/6422/84870/4920	4
	BP	GO:0007584	response to nutrient	6/140	150/18800	0.000910691	0.0158249	0.0122606	6423/6422/1545/6750/4330/2	6
	BP	GO:0070371	ERK1 and ERK2 cascade	9/140	335/18800	0.000923677	0.0158766	0.0123007	6366/6363/2192/6356/6364/59/11117/183/9464	9
	BP	GO:0014829	vascular associated smooth muscle contraction	3/140	26/18800	0.00092691	0.0158766	0.0123007	1311/59/183	3
	BP	GO:0001667	ameboidal-type cell migration	11/140	480/18800	0.000944651	0.0160658	0.0124473	26585/64094/1545/7145/1634/59/2252/183/5176/9464/4921	11
	BP	GO:0071624	positive regulation of granulocyte chemotaxis	3/140	27/18800	0.00103712	0.0175031	0.0135609	6366/6363/7060	3
	BP	GO:0097530	granulocyte migration	6/140	154/18800	0.00104376	0.0175031	0.0135609	6366/6363/7060/6374/6356/6364	6
	BP	GO:0051491	positive regulation of filopodium assembly	3/140	29/18800	0.00128159	0.0212646	0.0164751	6366/1809/5064	3
	BP	GO:0006958	complement activation, classical pathway	5/140	108/18800	0.00128581	0.0212646	0.0164751	730/1380/1191/716/718	5
	BP	GO:0090263	positive regulation of canonical Wnt signaling pathway	5/140	109/18800	0.00133968	0.0220037	0.0170478	6424/6423/6422/84870/4920	5
	BP	GO:0001756	somitogenesis	4/140	65/18800	0.00140288	0.0227305	0.0176109	6423/6422/2294/4920	4
	BP	GO:1905330	regulation of morphogenesis of an epithelium	4/140	65/18800	0.00140288	0.0227305	0.0176109	26585/6422/2252/183	4
	BP	GO:0061037	negative regulation of cartilage development	3/140	30/18800	0.00141627	0.0227934	0.0176596	26585/2202/2487	3
	BP	GO:0048732	gland development	10/140	431/18800	0.00146809	0.0234698	0.0181837	6422/3488/1545/6356/9423/2252/2294/2487/5176/9464	10
	BP	GO:0060348	bone development	7/140	225/18800	0.00149916	0.0238079	0.0184456	6424/6423/26585/1311/338773/4057/4921	7
	BP	GO:0010927	cellular component assembly involved in morphogenesis	5/140	112/18800	0.00151129	0.0238426	0.0184725	4629/25802/2318/5239/10398	5
	BP	GO:0048562	embryonic organ morphogenesis	8/140	294/18800	0.00163698	0.0256567	0.019878	2202/8076/348093/9423/2294/2487/9464/4920	8
	BP	GO:1902624	positive regulation of neutrophil migration	3/140	32/18800	0.00171153	0.0266509	0.0206483	6366/6363/7060	3
	BP	GO:0033002	muscle cell proliferation	7/140	233/18800	0.00182903	0.0282968	0.0219235	347/1264/4969/2006/3488/348093/183	7
	BP	GO:0090022	regulation of neutrophil chemotaxis	3/140	33/18800	0.00187249	0.0287835	0.0223005	6366/6363/7060	3
	BP	GO:0060485	mesenchyme development	8/140	301/18800	0.00189666	0.0288723	0.0223693	72/6423/26585/6422/59/2294/2487/9464	8
	BP	GO:0043500	muscle adaptation	5/140	118/18800	0.00190234	0.0288723	0.0223693	3488/221476/183/6442/9464	5
	BP	GO:0007160	cell-matrix adhesion	7/140	235/18800	0.00191969	0.0289523	0.0224313	347/6366/26585/6422/10516/7148/11117	7
	BP	GO:0014743	regulation of muscle hypertrophy	4/140	71/18800	0.00194529	0.029155	0.0225884	3488/221476/183/9464	4
	BP	GO:0048568	embryonic organ development	10/140	449/18800	0.00198316	0.029538	0.0228851	2202/8076/348093/9423/2/2294/2487/84870/9464/4920	10
	BP	GO:0016486	peptide hormone processing	3/140	34/18800	0.00204258	0.0297638	0.02306	1359/1363/27344	3
	BP	GO:0001736	establishment of planar polarity	4/140	72/18800	0.00204797	0.0297638	0.02306	6423/6422/84870/4920	4
	BP	GO:0003208	cardiac ventricle morphogenesis	4/140	72/18800	0.00204797	0.0297638	0.02306	6423/1363/2294/9464	4
	BP	GO:0007164	establishment of tissue polarity	4/140	72/18800	0.00204797	0.0297638	0.02306	6423/6422/84870/4920	4
	BP	GO:0051090	regulation of DNA-binding transcription factor activity	10/140	452/18800	0.00208171	0.0300719	0.0232988	6424/5740/26585/1545/1191/4692/4057/183/9464/4921	10
	BP	GO:0002455	humoral immune response mediated by circulating immunoglobulin	5/140	121/18800	0.00212347	0.0304915	0.0236238	730/1380/1191/716/718	5
	BP	GO:0048662	negative regulation of smooth muscle cell proliferation	4/140	73/18800	0.00215432	0.0307504	0.0238245	347/1264/4969/3488	4
	BP	GO:0019730	antimicrobial humoral response	5/140	122/18800	0.00220118	0.0312333	0.0241986	6374/3512/5225/9547/4057	5
	BP	GO:0045669	positive regulation of osteoblast differentiation	4/140	74/18800	0.00226444	0.0319419	0.0247476	6423/338773/4057/4921	4
	BP	GO:0022612	gland morphogenesis	5/140	123/18800	0.00228094	0.0319866	0.0247822	6422/3488/6356/9423/2252	5
	BP	GO:0070372	regulation of ERK1 and ERK2 cascade	8/140	311/18800	0.00232295	0.0322795	0.0250092	6366/6363/2192/6356/6364/59/11117/9464	8
	BP	GO:0006809	nitric oxide biosynthetic process	4/140	75/18800	0.00237837	0.0322795	0.0250092	5740/1545/1191/183	4
	BP	GO:0014820	tonic smooth muscle contraction	2/140	10/18800	0.0023826	0.0322795	0.0250092	4638/183	2
	BP	GO:0048263	determination of dorsal identity	2/140	10/18800	0.0023826	0.0322795	0.0250092	26585/64388	2
	BP	GO:0060346	bone trabecula formation	2/140	10/18800	0.0023826	0.0322795	0.0250092	26585/6422	2
	BP	GO:1904338	regulation of dopaminergic neuron differentiation	2/140	10/18800	0.0023826	0.0322795	0.0250092	6423/6422	2
	BP	GO:0140448	signaling receptor ligand precursor processing	3/140	36/18800	0.00241087	0.0324791	0.0251638	1359/1363/27344	3
	BP	GO:0002253	activation of immune response	9/140	386/18800	0.00244201	0.0327147	0.0253463	4239/730/973/1380/931/1191/716/718/2	9
	BP	GO:0043405	regulation of MAP kinase activity	6/140	183/18800	0.00250637	0.0333904	0.0258698	6363/6423/6422/7148/183/4920	6
	BP	GO:0038179	neurotrophin signaling pathway	3/140	37/18800	0.00260941	0.0345711	0.0267846	4692/183/2674	3
	BP	GO:0014068	positive regulation of phosphatidylinositol 3-kinase signaling	4/140	79/18800	0.00287361	0.0367678	0.0284866	6403/1634/183/4920	4
	BP	GO:0048844	artery morphogenesis	4/140	79/18800	0.00287361	0.0367678	0.0284866	4638/1311/2294/9464	4
	BP	GO:0061844	antimicrobial humoral immune response mediated by antimicrobial peptide	4/140	79/18800	0.00287361	0.0367678	0.0284866	6374/5225/9547/4057	4
	BP	GO:0002604	regulation of dendritic cell antigen processing and presentation	2/140	11/18800	0.00289788	0.0367678	0.0284866	6366/6363	2
	BP	GO:0048262	determination of dorsal/ventral asymmetry	2/140	11/18800	0.00289788	0.0367678	0.0284866	26585/64388	2
	BP	GO:0090179	planar cell polarity pathway involved in neural tube closure	2/140	11/18800	0.00289788	0.0367678	0.0284866	6423/6422	2
	BP	GO:0097048	dendritic cell apoptotic process	2/140	11/18800	0.00289788	0.0367678	0.0284866	6366/6363	2
	BP	GO:2000668	regulation of dendritic cell apoptotic process	2/140	11/18800	0.00289788	0.0367678	0.0284866	6366/6363	2
	BP	GO:0046209	nitric oxide metabolic process	4/140	81/18800	0.00314584	0.0397038	0.0307612	5740/1545/1191/183	4
	BP	GO:2001057	reactive nitrogen species metabolic process	4/140	82/18800	0.00328833	0.0412849	0.0319863	5740/1545/1191/183	4
	BP	GO:0060537	muscle tissue development	9/140	405/18800	0.00335886	0.0417002	0.032308	4629/26585/2006/5350/3488/5239/4638/221476/183	9
	BP	GO:0050730	regulation of peptidyl-tyrosine phosphorylation	7/140	261/18800	0.00344504	0.0417002	0.032308	6423/7060/26585/6422/2252/183/2674	7
	BP	GO:0060828	regulation of canonical Wnt signaling pathway	7/140	261/18800	0.00344504	0.0417002	0.032308	6424/6423/26585/6422/2487/84870/4920	7
	BP	GO:0001867	complement activation, lectin pathway	2/140	12/18800	0.00346053	0.0417002	0.032308	1939-02-01	2
	BP	GO:0033690	positive regulation of osteoblast proliferation	2/140	12/18800	0.00346053	0.0417002	0.032308	338773/4057	2
	BP	GO:0045916	negative regulation of complement activation	2/140	12/18800	0.00346053	0.0417002	0.032308	1380/2	2
	BP	GO:0060394	negative regulation of pathway-restricted SMAD protein phosphorylation	2/140	12/18800	0.00346053	0.0417002	0.032308	26585/11117	2
	BP	GO:0090178	regulation of establishment of planar polarity involved in neural tube closure	2/140	12/18800	0.00346053	0.0417002	0.032308	6423/6422	2
	BP	GO:0010463	mesenchymal cell proliferation	3/140	41/18800	0.00350324	0.0420039	0.0325433	2252/2294/9464	3
	BP	GO:0007517	muscle organ development	8/140	334/18800	0.00358956	0.0428247	0.0331792	1674/2006/2273/6876/4638/1410/6442/8912	8
	BP	GO:0030111	regulation of Wnt signaling pathway	8/140	336/18800	0.00372091	0.044172	0.0342231	6424/6423/26585/6422/56033/2487/84870/4920	8
	BP	GO:0014911	positive regulation of smooth muscle cell migration	3/140	42/18800	0.00375236	0.0443259	0.0343423	3488/1545/183	3
	BP	GO:0033627	cell adhesion mediated by integrin	4/140	86/18800	0.0039023	0.0453926	0.0351688	6366/6423/1545/22915	4
	BP	GO:0010817	regulation of hormone levels	10/140	496/18800	0.00403918	0.0453926	0.0351688	6422/1359/1545/111/1363/125/27344/1113/183/8912	10
	BP	GO:0031346	positive regulation of cell projection organization	8/140	341/18800	0.00406563	0.0453926	0.0351688	6366/6363/1809/5064/9423/183/5176/4920	8
	BP	GO:0050829	defense response to Gram-negative bacterium	4/140	87/18800	0.0040671	0.0453926	0.0351688	6403/1113/4057/284297	4
	BP	GO:0001768	establishment of T cell polarity	2/140	13/18800	0.00406982	0.0453926	0.0351688	6366/6363	2
	BP	GO:0009650	UV protection	2/140	13/18800	0.00406982	0.0453926	0.0351688	4239/51435	2
	BP	GO:0014874	response to stimulus involved in regulation of muscle adaptation	2/140	13/18800	0.00406982	0.0453926	0.0351688	183/6442	2
	BP	GO:0061430	bone trabecula morphogenesis	2/140	13/18800	0.00406982	0.0453926	0.0351688	26585/6422	2
	BP	GO:0071481	cellular response to X-ray	2/140	13/18800	0.00406982	0.0453926	0.0351688	6423/6422	2
	BP	GO:0090177	establishment of planar polarity involved in neural tube closure	2/140	13/18800	0.00406982	0.0453926	0.0351688	6423/6422	2
	BP	GO:1900426	positive regulation of defense response to bacterium	2/140	13/18800	0.00406982	0.0453926	0.0351688	5225/11117	2
	BP	GO:1905907	negative regulation of amyloid fibril formation	2/140	13/18800	0.00406982	0.0453926	0.0351688	1191/1410	2
	BP	GO:0002687	positive regulation of leukocyte migration	5/140	141/18800	0.00410407	0.0455628	0.0353006	6366/6363/7060/6403/6364	5
	BP	GO:0055123	digestive system development	5/140	142/18800	0.00422889	0.046602	0.0361057	6423/6422/56033/348093/2294	5
	BP	GO:0046849	bone remodeling	4/140	88/18800	0.00423654	0.046602	0.0361057	26585/6422/5166/338773	4
	BP	GO:0060443	mammary gland morphogenesis	3/140	44/18800	0.00428237	0.0466778	0.0361645	3488/6356/9423	3
	BP	GO:2000404	regulation of T cell migration	3/140	44/18800	0.00428237	0.0466778	0.0361645	347/6366/6364	3
	BP	GO:0030177	positive regulation of Wnt signaling pathway	5/140	144/18800	0.00448663	0.0486829	0.037718	6424/6423/6422/84870/4920	5
	BP	GO:1902622	regulation of neutrophil migration	3/140	45/18800	0.00456351	0.0492942	0.0381916	6366/6363/7060	3
	BP	GO:0002683	negative regulation of immune system process	9/140	425/18800	0.00459731	0.0494365	0.0383018	347/6366/26585/6422/1380/11117/2/4057/2294	9
	BP	GO:0052548	regulation of endopeptidase activity	9/140	426/18800	0.00466747	0.0494787	0.0383345	6423/1470/27344/718/2/4057/183/1410/5176	9
	BP	GO:0030100	regulation of endocytosis	6/140	208/18800	0.00469651	0.0494787	0.0383345	6366/6363/6424/26585/1191/718	6
	BP	GO:0001767	establishment of lymphocyte polarity	2/140	14/18800	0.00472503	0.0494787	0.0383345	6366/6363	2
	BP	GO:0001771	immunological synapse formation	2/140	14/18800	0.00472503	0.0494787	0.0383345	6366/6363	2
	BP	GO:0035630	bone mineralization involved in bone maturation	2/140	14/18800	0.00472503	0.0494787	0.0383345	26585/4057	2
	BP	GO:1901077	regulation of relaxation of muscle	2/140	14/18800	0.00472503	0.0494787	0.0383345	5350/1113	2
	CC	GO:0062023	collagen-containing extracellular matrix	45/143	429/19594	1.01e-39	1.82e-37	1.44e-37	4239/6423/5549/7060/2192/4969/127435/26585/4256/2006/10418/2202/6422/151887/1359/25890/7177/64094/8076/7373/8404/10516/1311/1295/1634/64499/8483/2199/1191/4053/7148/9423/11117/2/8406/183/165/51435/284297/9068/54829/5176/4052/6649/22915	45
	CC	GO:0043292	contractile fiber	11/143	238/19594	1.42e-06	9.79e-05	7.73e-05	1674/4629/171024/25802/2318/5239/23336/10398/59/27295/1410	11
	CC	GO:0032432	actin filament bundle	7/143	78/19594	1.63e-06	9.79e-05	7.73e-05	171024/5239/10398/4638/59/27295/1410	7
	CC	GO:0005604	basement membrane	7/143	95/19594	6.15e-06	0.000276968	0.000218659	7060/2192/151887/64094/1295/9423/5176	7
	CC	GO:0001725	stress fiber	6/143	69/19594	1.12e-05	0.000335145	0.000264588	171024/5239/10398/4638/59/27295	6
	CC	GO:0097517	contractile actin filament bundle	6/143	69/19594	1.12e-05	0.000335145	0.000264588	171024/5239/10398/4638/59/27295	6
	CC	GO:0042641	actomyosin	6/143	77/19594	2.11e-05	0.000541623	0.000427597	171024/5239/10398/4638/59/27295	6
	CC	GO:0030018	Z disc	7/143	127/19594	4.1e-05	0.000922532	0.000728315	1674/171024/2318/5239/10398/27295/1410	7
	CC	GO:0030016	myofibril	9/143	228/19594	4.62e-05	0.000923197	0.00072884	1674/171024/25802/2318/5239/23336/10398/27295/1410	9
	CC	GO:0031674	I band	7/143	139/19594	7.28e-05	0.00119695	0.000944961	1674/171024/2318/5239/10398/27295/1410	7
	CC	GO:0015629	actin cytoskeleton	13/143	499/19594	7.64e-05	0.00119695	0.000944961	4629/72/171024/25802/27129/5239/10398/4638/1809/59/27295/1410/4921	13
	CC	GO:0001527	microfibril	3/143	12/19594	7.98e-05	0.00119695	0.000944961	4239/8076/4052	3
	CC	GO:0005788	endoplasmic reticulum lumen	10/143	311/19594	9.76e-05	0.0013308	0.00105063	10418/91851/3488/7373/8404/1295/1191/718/54587/4052	10
	CC	GO:0072562	blood microparticle	7/143	147/19594	0.000103506	0.0013308	0.00105063	72/3512/1191/716/718/2/183	7
	CC	GO:0030017	sarcomere	8/143	209/19594	0.000152078	0.00182493	0.00144074	1674/171024/25802/2318/5239/10398/27295/1410	8
	CC	GO:0043034	costamere	3/143	16/19594	0.000198814	0.00223666	0.00176578	2318/5239/23336	3
	CC	GO:0031091	platelet alpha granule	5/143	91/19594	0.000542514	0.00574427	0.00453495	6403/3671/1191/2/22915	5
	CC	GO:0031093	platelet alpha granule lumen	4/143	67/19594	0.00145996	0.0145996	0.011526	3671/1191/2/22915	4
	CC	GO:0042383	sarcolemma	5/143	131/19594	0.00275272	0.0250755	0.0197965	1674/2318/5239/23336/6442	5
	CC	GO:0005614	interstitial matrix	2/143	11/19594	0.00278617	0.0250755	0.0197965	151887/7373	2
	CC	GO:0005581	collagen trimer	4/143	86/19594	0.00363611	0.0311666	0.0246052	7373/1295/11117/51435	4
	CC	GO:0042583	chromaffin granule	2/143	13/19594	0.00391367	0.032021	0.0252797	1191/1113	2
	CC	GO:0005859	muscle myosin complex	2/143	15/19594	0.0052183	0.0408389	0.0322412	4629/10398	2
	CC	GO:0005869	dynactin complex	2/143	16/19594	0.00593537	0.0445153	0.0351436	72/59	2
	CC	GO:0016010	dystrophin-associated glycoprotein complex	2/143	17/19594	0.00669474	0.0482021	0.0380543	5239/6442	2
	CC	GO:0005796	Golgi lumen	4/143	104/19594	0.00712043	0.0492953	0.0389173	5549/4969/1634/6649	4
	MF	GO:0005201	extracellular matrix structural constituent	26/136	172/18410	5.82e-27	1.39e-24	1.11e-24	4239/5549/2192/4969/127435/4256/2006/10418/2202/25890/8076/7373/10516/1311/1295/1634/8483/2199/4053/7148/11117/8406/165/54829/4052/22915	26
	MF	GO:0005539	glycosaminoglycan binding	17/136	234/18410	1.59e-12	1.9e-10	1.52e-10	5549/7060/6403/6422/151887/3512/64094/1809/1311/1634/64388/4053/7148/2252/4057/84870/6649	17
	MF	GO:0008201	heparin binding	14/136	168/18410	2.61e-11	2.08e-09	1.66e-09	5549/7060/6403/6422/151887/64094/1311/64388/4053/7148/2252/4057/84870/6649	14
	MF	GO:1901681	sulfur compound binding	15/136	267/18410	1.29e-09	7.7e-08	6.13e-08	5549/7060/6403/6422/151887/64094/1809/1311/64388/4053/7148/2252/4057/84870/6649	15
	MF	GO:0005518	collagen binding	9/136	68/18410	1.71e-09	8.17e-08	6.51e-08	127435/7373/8404/1311/1634/7148/165/54829/4921	9
	MF	GO:0030021	extracellular matrix structural constituent conferring compression resistance	5/136	22/18410	4.86e-07	1.94e-05	1.54e-05	5549/4969/127435/1634/54829	5
	MF	GO:0097493	structural molecule activity conferring elasticity	4/136	11/18410	9.03e-07	3.08e-05	2.46e-05	2006/10516/2199/11117	4
	MF	GO:0001664	G protein-coupled receptor binding	12/136	288/18410	1.54e-06	4.16e-05	3.32e-05	6366/6363/6422/6374/6356/6364/9547/5064/718/183/84870/4920	12
	MF	GO:0008009	chemokine activity	6/136	49/18410	1.57e-06	4.16e-05	3.32e-05	6366/6363/6374/6356/6364/9547	6
	MF	GO:0017147	Wnt-protein binding	5/136	30/18410	2.51e-06	6e-05	4.78e-05	6424/6423/6422/2487/4920	5
	MF	GO:0001968	fibronectin binding	5/136	31/18410	2.98e-06	6.23e-05	4.97e-05	6423/2192/151887/3488/284297	5
	MF	GO:0050840	extracellular matrix binding	6/136	55/18410	3.13e-06	6.23e-05	4.97e-05	2006/64094/8404/1634/2199/284297	6
	MF	GO:0048018	receptor ligand activity	15/136	489/18410	3.39e-06	6.23e-05	4.97e-05	6366/6363/6423/7060/4969/26585/2202/6374/6356/6364/64388/9547/6750/2252/183	15
	MF	GO:0030546	signaling receptor activator activity	15/136	496/18410	4.03e-06	6.88e-05	5.48e-05	6366/6363/6423/7060/4969/26585/2202/6374/6356/6364/64388/9547/6750/2252/183	15
	MF	GO:0061134	peptidase regulator activity	10/136	230/18410	8.2e-06	0.000130673	0.00010417	6423/2192/1470/221476/27344/718/2/4057/183/5176	10
	MF	GO:0042379	chemokine receptor binding	6/136	71/18410	1.41e-05	0.000209897	0.000167326	6366/6363/6374/6356/6364/9547	6
	MF	GO:0005178	integrin binding	8/136	156/18410	2.09e-05	0.00029375	0.000234172	6423/7060/2192/10516/1311/7148/11117/2674	8
	MF	GO:0030414	peptidase inhibitor activity	8/136	187/18410	7.59e-05	0.00100742	0.000803099	1470/221476/27344/718/2/4057/183/5176	8
	MF	GO:0061135	endopeptidase regulator activity	8/136	194/18410	9.81e-05	0.00123338	0.000983229	6423/1470/27344/718/2/4057/183/5176	8
	MF	GO:0031005	filamin binding	3/136	15/18410	0.000168124	0.00200908	0.0016016	171024/27129/1809	3
	MF	GO:0036122	BMP binding	3/136	17/18410	0.000248557	0.00282882	0.00225508	26585/1311/64388	3
	MF	GO:0005125	cytokine activity	8/136	235/18410	0.000362449	0.00393751	0.00313891	6366/6363/26585/6374/6356/6364/64388/9547	8
	MF	GO:0004866	endopeptidase inhibitor activity	7/136	180/18410	0.000384555	0.00395598	0.00315364	1470/27344/718/2/4057/183/5176	7
	MF	GO:0048020	CCR chemokine receptor binding	4/136	47/18410	0.000397254	0.00395598	0.00315364	6366/6363/6356/6364	4
	MF	GO:0019955	cytokine binding	6/136	141/18410	0.000630819	0.00594234	0.00473713	2532/26585/1311/64388/2/4052	6
	MF	GO:0004857	enzyme inhibitor activity	10/136	390/18410	0.000646447	0.00594234	0.00473713	1470/5350/221476/27344/718/2/4057/183/5176/94274	10
	MF	GO:0005507	copper ion binding	4/136	61/18410	0.0010732	0.00949976	0.00757303	26002/8639/6649/6623	4
	MF	GO:0004181	metallocarboxypeptidase activity	3/136	29/18410	0.00125183	0.0106853	0.00851813	1359/1363/119587	3
	MF	GO:0005109	frizzled binding	3/136	38/18410	0.0027535	0.0222255	0.0177178	6422/84870/4920	3
	MF	GO:0019199	transmembrane receptor protein kinase activity	4/136	79/18410	0.00278981	0.0222255	0.0177178	2202/4052/4920/4921	4
	MF	GO:0008307	structural constituent of muscle	3/136	42/18410	0.00366745	0.0282749	0.0225402	4629/23336/10398	3
	MF	GO:0005126	cytokine receptor binding	7/136	272/18410	0.00412287	0.0303157	0.0241671	6366/6363/26585/6374/6356/6364/9547	7
	MF	GO:0004180	carboxypeptidase activity	3/136	44/18410	0.00418585	0.0303157	0.0241671	1359/1363/119587	3
	MF	GO:0051371	muscle alpha-actinin binding	2/136	15/18410	0.0053408	0.0365971	0.0291746	171024/27295	2
	MF	GO:0003779	actin binding	9/136	439/18410	0.00535941	0.0365971	0.0291746	4629/1264/171024/25802/2318/6876/4638/7145/27295	9
	MF	GO:0004867	serine-type endopeptidase inhibitor activity	4/136	98/18410	0.00602427	0.0399945	0.0318828	27344/2/183/5176	4
	MF	GO:0008083	growth factor activity	5/136	162/18410	0.00708633	0.0450865	0.0359421	7060/4969/2202/2252/183	5
	MF	GO:0004497	monooxygenase activity	4/136	103/18410	0.00716856	0.0450865	0.0359421	5740/1545/26002/9023	4
