# Supplementary material for: Construction of an RNA modification-related gene predictive model associated with prognosis and immunity in gastric cancer
Source: BMC Bioinformatics. 2023 Apr 15;24:147. doi: 10.1186/s12859-023-05283-3 (PMC10105968; doi:10.1186/s12859-023-05283-3)
Supplement: Supplementary file 10 — Additional file 10. Table S8: Kyoto Encyclopedia of Genes and Genomes enrichment analysis results. [file 12859_2023_5283_MOESM10_ESM.xlsx]

## Sheet: Table S8
Table S8. Kyoto Encyclopedia of Genes and Genomes enrichment analysis results.	ID	Description	GeneRatio	BgRatio	pvalue	p.adjust	qvalue	geneID	Count
	hsa04270	Vascular smooth muscle contraction	9/67	134/8164	1.26e-06	0.000174126	0.000152742	4629/72/10398/4638/111/59/10335/183/94274	9
	hsa04610	Complement and coagulation cascades	6/67	85/8164	6.4e-05	0.00441764	0.00387512	730/1380/1191/716/718/2	6
	hsa04061	Viral protein interaction with cytokine and cytokine receptor	6/67	100/8164	0.000158508	0.00729136	0.00639593	6366/6363/6374/6356/6364/9547	6
	hsa04310	Wnt signaling pathway	7/67	170/8164	0.00045598	0.0157313	0.0137994	6424/6423/6422/2487/5176/84870/4920	7
	hsa05144	Malaria	4/67	50/8164	0.000718452	0.0189668	0.0166375	2532/7060/6403/1311	4
	hsa04062	Chemokine signaling pathway	7/67	192/8164	0.000941042	0.0189668	0.0166375	6366/6363/6374/111/6356/6364/9547	7
	hsa04350	TGF-beta signaling pathway	5/67	94/8164	0.000999921	0.0189668	0.0166375	26585/56963/1634/64388/4052	5
	hsa05414	Dilated cardiomyopathy	5/67	96/8164	0.00109952	0.0189668	0.0166375	1674/5350/111/183/6442	5
