# Supplementary material for: Construction of an RNA modification-related gene predictive model associated with prognosis and immunity in gastric cancer
Source: BMC Bioinformatics. 2023 Apr 15;24:147. doi: 10.1186/s12859-023-05283-3 (PMC10105968; doi:10.1186/s12859-023-05283-3)
Supplement: Supplementary file 11 — Additional file 11. Table S9: Gene set enrichment analysis results. [file 12859_2023_5283_MOESM11_ESM.xlsx]

## Sheet: Table S9
Table S9. Gene set enrichment analysis results.	ID	Description	setSize	enrichmentScore	NES	pvalue	p.adjust	qvalues	rank	leading_edge	core_enrichment
	HALLMARK_ALLOGRAFT_REJECTION	HALLMARK_ALLOGRAFT_REJECTION	198	-0.621051	-1.66076	1e-10	6.33e-10	2.98e-10	3485	tags=49%, list=19%, signal=40%	MMP9/IL2RA/NCF4/CAPG/CRTAM/INHBB/ELANE/CD7/PRKCG/CXCL9/HLA-E/FAS/CD247/STAT4/CXCR3/NLRP3/GPR65/IL4R/HLA-G/ICAM1/LCP2/IGSF6/GBP2/IL12RB1/HLA-DMA/LCK/CD3G/CD96/INHBA/TRAT1/CSF1/ZAP70/HDAC9/EGFR/FGR/CD40/CD86/ITK/TLR6/ST8SIA4/CCR1/IL2RB/HLA-DRA/FCGR2B/CCL5/CCL13/IL2RG/CD40LG/CCND2/CD74/TIMP1/CCR2/CDKN2A/CD3D/CD1D/HLA-DMB/CCR5/HLA-DOB/TLR1/CD28/CD2/ITGAL/ETS1/CD8A/TGFB2/MAP4K1/FYB1/CD3E/SRGN/CD4/IRF4…
	HALLMARK_APICAL_JUNCTION	HALLMARK_APICAL_JUNCTION	196	-0.637729	-1.70477	1e-10	6.33e-10	2.98e-10	3498	tags=46%, list=20%, signal=38%	CLDN9/ITGA10/MMP9/COL17A1/PTEN/NECTIN3/MAP3K20/MAP4K2/GNAI2/ADAMTS5/EPB41L2/MYH9/PARD6G/CLDN15/BAIAP2/CDH6/SORBS3/CD209/AMIGO2/ACTN1/ACTN2/SIRPA/ICAM1/ZYX/NLGN3/SDC3/THBS3/GNAI1/MAPK11/RAC2/ALOX15B/EGFR/CD86/TRAF1/VCL/IRS1/ICAM2/AMIGO1/TGFBI/CLDN18/TRO/CX3CL1/PARVA/COL9A1/SGCE/NRTN/RRAS/PKD1/GAMT/FSCN1/FYB1/NRXN2/COL16A1/CD34/CLDN11/MSN/TSPAN4/THY1/CERCAM/NLGN2/CADM3/ADAM23/AKT3/PTPRC/EVL/VWF/MYH…
	HALLMARK_COAGULATION	HALLMARK_COAGULATION	136	-0.669672	-1.76311	1e-10	6.33e-10	2.98e-10	2338	tags=39%, list=13%, signal=34%	APOC3/GP1BA/PROS1/APOC1/RGN/ITGB3/OLR1/MMP14/F8/F10/HPN/F3/PLEK/KLF7/TIMP1/PRSS23/FYN/CPQ/SPARC/CRIP2/CTSO/MMP11/HTRA1/SERPINE1/CFD/LRP1/C1QA/MMP7/CSRP1/APOA1/FN1/HMGCS2/TFPI2/PLAT/VWF/GSN/PECAM1/CTSK/THBD/F2RL2/CFH/CTSE/THBS1/SERPING1/FBN1/C1R/MMP2/TIMP3/A2M/C3/C1S/CLU/COMP
	HALLMARK_EPITHELIAL_MESENCHYMAL_TRANSITION	HALLMARK_EPITHELIAL_MESENCHYMAL_TRANSITION	200	-0.76042	-2.03303	1e-10	6.33e-10	2.98e-10	2260	tags=64%, list=13%, signal=57%	CDH2/APLP1/WNT5A/INHBA/GPC1/LOX/ITGB3/FOXC2/ECM1/SNAI2/DKK1/MMP14/LGALS1/CADM1/LRRC15/TGFBI/NOTCH2/TIMP1/PTHLH/NID2/MAGEE1/LAMC1/POSTN/RHOB/NTM/COL5A2/PFN2/DAB2/COL12A1/VIM/GADD45B/COL4A2/COL1A1/TGM2/SPARC/TPM1/DST/COL16A1/PMP22/RGS4/GJA1/ITGA5/IGFBP3/GLIPR1/FAP/HTRA1/PCOLCE/SERPINE1/LRP1/EMP3/THY1/TGFB1/ECM2/PRRX1/FN1/ANPEP/COL1A2/CTHRC1/COL5A1/TFPI2/CCN1/EDIL3/VEGFC/GPX7/FSTL3/WIPF1/CRLF1/MXRA5…
	HALLMARK_MYC_TARGETS_V2	HALLMARK_MYC_TARGETS_V2	58	0.773387	3.12481	1e-10	6.33e-10	2.98e-10	2996	tags=78%, list=17%, signal=65%	PLK4/HSPE1/TMEM97/HSPD1/HK2/MCM4/NPM1/RRP9/RCL1/SLC29A2/MYC/NOP16/GNL3/PHB/CBX3/PLK1/SORD/NDUFAF4/PA2G4/UNG/NOP56/SLC19A1/MCM5/MRTO4/PRMT3/WDR43/TFB2M/PUS1/BYSL/NOLC1/NIP7/DDX18/FARSA/SUPV3L1/IMP4/DCTPP1/EXOSC5/TBRG4/PPAN/RABEPK/PES1/TCOF1/NOC4L/LAS1L/SRM
	HALLMARK_MYOGENESIS	HALLMARK_MYOGENESIS	195	-0.685725	-1.83297	1e-10	6.33e-10	2.98e-10	1234	tags=34%, list=7%, signal=32%	GADD45B/COL4A2/COL1A1/SPARC/SMTN/DMPK/CTF1/NCAM1/GJA5/IGFBP3/IGF1/MYOM1/PYGM/COL15A1/CFD/PKIA/ACHE/FABP3/TGFB1/REEP1/DTNA/PDLIM7/DMD/COX7A1/WWTR1/MEF2C/GSN/FGF2/KCNH2/ITGA7/APLNR/MRAS/LDB3/CKB/LSP1/COL3A1/PPP1R3C/IGFBP7/COL6A3/SVIL/COL6A2/EFS/ACTC1/SPEG/SGCD/SSPN/GPX3/GNAO1/SORBS1/CASQ2/LAMA2/TPM2/CACNA1H/SOD3/SGCA/CRYAB/AEBP1/CLU/MYLK/TAGLN/HSPB8/FHL1/PTGIS/APOD/MYH11/DES
	HALLMARK_KRAS_SIGNALING_UP	HALLMARK_KRAS_SIGNALING_UP	198	-0.595306	-1.59192	1.17e-08	5.86e-08	2.76e-08	3234	tags=46%, list=18%, signal=38%	DCBLD2/TMEM176B/TNFAIP3/CCSER2/KCNN4/TPH1/NGF/ADAM8/CSF2RA/VWA5A/TLR8/SCN1B/RELN/PEG3/PCP4/CAB39L/TFPI/ST6GAL1/ETV1/BMP2/SCG3/PDCD1LG2/PRDM1/FCER1G/TMEM158/ADAMDEC1/FLT4/INHBA/LAT2/HDAC9/TRAF1/ADGRL4/CA2/EMP1/IL2RG/NRP1/CCND2/SCG5/GPRC5B/ANKH/PLVAP/SATB1/CMKLR1/EPB41L3/ETS1/IGF2/MAP4K1/C3AR1/CXCR4/ANO1/LY96/MMP11/IGFBP3/IL7R/GNG11/LCP1/ENG/SNAP25/ABCB1/DOCK2/NAP1L2/ITGB2/IKZF1/LAPTM5/ANXA10/PRRX1…
	HALLMARK_UV_RESPONSE_DN	HALLMARK_UV_RESPONSE_DN	144	-0.630248	-1.66496	1.23e-08	5.86e-08	2.76e-08	4186	tags=54%, list=23%, signal=42%	SMAD3/MAGI2/PRKCE/HAS2/SCN8A/ABCC1/PIAS3/FHL2/CDC42BPA/TJP1/ARHGEF9/MMP16/PRDM2/VLDLR/PTEN/DBP/KALRN/INPP4B/SMAD7/PLCB4/ATXN1/NFIB/TFPI/PTPN21/TGFBR3/FZD2/TGFBR2/MT1E/ITGB3/SNAI2/IRS1/ZMIZ1/F3/GRK5/MGLL/CDON/NOTCH2/NRP1/PLPP3/AMPH/LAMC1/ADGRL2/CITED2/FYN/COL5A2/DAB2/PTGFR/COL1A1/PMP22/RGS4/GJA1/PIK3CD/SERPINE1/DLC1/SDC2/COL1A2/CELF2/CCN1/ATP2B4/SYNE1/NR3C1/AKT3/RBPMS/CAP2/DUSP1/LPAR1/CAV1/PTPRM/P…
	HALLMARK_INFLAMMATORY_RESPONSE	HALLMARK_INFLAMMATORY_RESPONSE	199	-0.566934	-1.51566	7.96e-07	3.36e-06	1.58e-06	3263	tags=43%, list=18%, signal=36%	RASGRP1/DCBLD2/SGMS2/CXCL9/TNFRSF9/BDKRB1/CXCR6/IL18R1/LAMP3/P2RX7/CSF3R/SCN1B/NLRP3/RNF144B/BTG2/IL4R/SCARF1/ICAM1/LCP2/LCK/PTAFR/GP1BA/LTA/INHBA/FPR1/CSF1/ITGB3/ABCA1/CD40/OLR1/CD14/SLAMF1/MMP14/IL2RB/PTGER4/HPN/TACR1/CCL5/F3/GABBR1/SLC4A4/MSR1/TIMP1/CX3CL1/NMUR1/EDN1/OSMR/TPBG/GPR132/PTGIR/TLR1/CMKLR1/PIK3R5/PTGER2/CD69/CALCRL/PDE4B/C3AR1/C5AR1/CYBB/ITGA5/CHST2/IL7R/EBI3/CCL22/SERPINE1/CD48/EM…
	HALLMARK_COMPLEMENT	HALLMARK_COMPLEMENT	200	-0.56107	-1.50006	1.58e-06	6.02e-06	2.83e-06	3336	tags=37%, list=19%, signal=30%	EHD1/CTSL/GNAI2/RASGRP1/TNFAIP3/PRCP/ANXA5/F5/DGKG/CD59/SH2B3/ACTN2/LCP2/GNGT2/LCK/SCG3/GP1BA/FCER1G/APOBEC3G/KCNIP3/APOC1/FCN1/CR1/OLR1/PLA2G7/MMP14/F8/F10/CCL5/F3/PLEK/CA2/CD40LG/NOTCH4/TIMP1/PIM1/APOA4/CD36/FYN/DOCK10/CP/CPQ/GNG2/GZMK/GATA3/ITGAM/PIK3R5/COL4A2/CTSO/CPM/ZFPM2/SERPINE1/LRP1/PIK3CG/C1QA/C1QC/CSRP1/WAS/GNB4/FN1/DUSP5/TFPI2/PLAT/CFH/TIMP2/ZEB1/SERPING1/SPOCK2/C1R/LTF/C3/C1S/CLU/CR2
	HALLMARK_ANGIOGENESIS	HALLMARK_ANGIOGENESIS	35	-0.751406	-1.82161	4.45e-06	1.54e-05	7.24e-06	2652	tags=57%, list=15%, signal=49%	ITGAV/STC1/SERPINA5/PDGFA/OLR1/NRP1/CCND2/TIMP1/POSTN/COL5A2/LPL/KCNJ8/VTN/THBD/COL3A1/VCAN/FSTL1/FGFR1/LUM/SLCO2A1
	HALLMARK_INTERFERON_GAMMA_RESPONSE	HALLMARK_INTERFERON_GAMMA_RESPONSE	200	-0.54983	-1.47	6.05e-06	1.92e-05	9.02e-06	3573	tags=38%, list=20%, signal=31%	RTP4/CDKN1A/IRF7/AUTS2/OASL/OAS2/NOD1/SP110/GPR18/TNFAIP3/FCGR1A/CXCL9/CMPK2/GBP4/ARID5B/ST3GAL5/CIITA/IFI44/FAS/SAMHD1/ZBP1/STAT2/STAT4/IRF5/MARCHF1/MX1/IL4R/XAF1/HLA-G/ICAM1/LCP2/EIF4E3/ITGB7/HLA-DMA/IFIT3/SOCS3/HERC6/MT2A/FPR1/IL18BP/SAMD9L/CD40/CD86/ST8SIA4/LATS2/IL2RB/CCL5/MX2/CD74/HLA-DRB1/PIM1/IFIT2/CD38/CMKLR1/CD69/PDE4B/TXNIP/RSAD2/IFI44L/VAMP5/SLAMF7/IRF4/IFIT1/BANK1/IL10RA/VCAM1/HLA-DQ…
	HALLMARK_IL2_STAT5_SIGNALING	HALLMARK_IL2_STAT5_SIGNALING	199	-0.539957	-1.44354	2.61e-05	7.63e-05	3.59e-05	3525	tags=45%, list=20%, signal=36%	PLEC/CD81/IKZF4/FURIN/IL3RA/NT5E/IL2RA/MYO1C/CAPG/ICOS/LRIG1/TNFRSF9/GBP4/ENPP1/IL18R1/IKZF2/TNFRSF8/BMPR2/TNFRSF4/CST7/BCL2/CD83/ITGAV/SLC2A3/TWSG1/GPR65/IL4R/BMP2/DHRS3/APLP1/RRAGD/PTH1R/CSF1/PRAF2/TNFSF11/PRNP/SWAP70/PTCH1/ECM1/CD86/TRAF1/IL1RL1/IL2RB/PENK/LRRC8C/RORA/CA2/EMP1/PLAGL1/RHOH/TIAM1/NRP1/CCND2/EOMES/PIM1/RHOB/PRKCH/GADD45B/TLR7/PTGER2/SHE/DENND5A/WLS/NCS1/TGM2/CDKN1C/AHNAK/GLIPR2/A…
	HALLMARK_KRAS_SIGNALING_DN	HALLMARK_KRAS_SIGNALING_DN	193	-0.520927	-1.39208	0.000239241	0.000649368	0.000305797	5387	tags=48%, list=30%, signal=34%	NPHS1/SHOX2/STAG3/LYPD3/CKM/KMT2D/PKP1/KCNN1/CD80/PAX4/CPA2/CPEB3/UGT2B17/ENTPD7/UPK3B/CLDN16/KLK8/IDUA/RYR1/PRKN/DLK2/KRT5/CLPS/LFNG/KRT1/KRT13/TFCP2L1/ITGB1BP2/SLC29A3/KCNE2/NR4A2/COL2A1/PRODH/IGFBP2/SIDT1/SKIL/OXT/GDNF/THNSL2/TENM2/PDE6B/NTF3/RGS11/PDCD1/ADRA2C/ITIH3/CCDC106/HTR1B/CAPN9/MX1/BTG2/ARHGDIG/SMPX/MACROH2A2/CCR8/PLAG1/GP1BA/CNTFR/ATP4A/KCND1/TENT5C/SNN/AKR1B10/BMPR1B/SOX10/SGK1/CD40…
	HALLMARK_HYPOXIA	HALLMARK_HYPOXIA	198	-0.494936	-1.32352	0.00148186	0.00375404	0.00176783	3932	tags=39%, list=22%, signal=31%	PPP1R15A/LARGE1/TES/SLC2A5/PNRC1/HK1/PGM1/CDKN1A/FOS/VLDLR/JUN/NAGK/TNFAIP3/MYH9/ERRFI1/TMEM45A/PAM/ATF3/PHKG1/IDS/ALDOB/BCL2/SLC2A3/IRS2/AMPD3/SLC6A6/PLAC8/DPYSL4/GCNT2/SDC3/ZFP36/STC1/HAS1/RRAGD/MT2A/CCN5/GPC1/LOX/MT1E/NDST1/EGFR/F3/RORA/KLF7/TGFBI/PIM1/CITED2/ACKR3/CP/TPBG/ETS1/LXN/TGM2/CXCR4/CDKN1C/IGFBP3/PYGM/CHST2/CAVIN3/CSRP2/SERPINE1/CHST3/SDC2/DTNA/TGFB3/GPC3/COL5A1/CCN1/NR3C1/DUSP1/CAV1…
	HALLMARK_HEDGEHOG_SIGNALING	HALLMARK_HEDGEHOG_SIGNALING	36	-0.620096	-1.50523	0.00707221	0.0167965	0.00790971	4511	tags=64%, list=25%, signal=48%	DPYSL2/PML/TLE1/TLE3/HEY2/VLDLR/MYH9/LDB1/NRCAM/NKX6-1/CELSR1/CNTFR/PTCH1/NRP1/UNC5C/RTN1/ACHE/THY1/NRP2/CRMP1/L1CAM/SCG2/GLI1
	HALLMARK_APICAL_SURFACE	HALLMARK_APICAL_SURFACE	44	-0.588928	-1.45089	0.0108991	0.0228671	0.0107684	2875	tags=45%, list=16%, signal=38%	AKAP7/DCBLD2/GSTM3/EFNA5/AFAP1L2/HSPB1/MDGA1/RTN4RL1/GHRL/IL2RB/IL2RG/SULF2/CX3CL1/SCUBE1/GATA3/THY1/SLC2A4/GAS1/MAL/SRPX
	HALLMARK_TGF_BETA_SIGNALING	HALLMARK_TGF_BETA_SIGNALING	54	-0.564382	-1.41861	0.0111936	0.0228671	0.0107684	4186	tags=50%, list=23%, signal=38%	SMAD3/PPP1R15A/BCAR3/NCOR2/TJP1/JUNB/FURIN/ACVR1/SKIL/SKI/LEFTY2/PMEPA1/SMAD7/BMPR2/TGFBR1/ID3/BMP2/KLF10/NOG/CDKN1C/SERPINE1/ENG/TGFB1/WWTR1/RAB31/THBS1/LTBP2
	HALLMARK_APOPTOSIS	HALLMARK_APOPTOSIS	160	-0.490263	-1.30233	0.0114335	0.0228671	0.0107684	3643	tags=36%, list=20%, signal=29%	PPP2R5B/GNA15/CDKN1A/CFLAR/JUN/RARA/CREBBP/ANXA1/CYLD/FAS/SMAD7/ATF3/AVPR1A/ADD1/BTG2/PEA15/NEFH/RNASEL/BMP2/TGFBR3/HSPB1/CD14/BMF/GSTM1/NEDD9/DPYD/EMP1/LEF1/CCND2/TIMP1/EGR3/PLCB2/ANKH/RHOB/CD38/PLPPR4/CD2/SATB1/FEZ1/GADD45B/CD69/TGFB2/TXNIP/HGF/PLAT/GSN/CAV1/BGN/F2R/PDGFRB/TIMP2/GPX3/LUM/IGFBP6/MMP2/TIMP3/CLU/DCN
	HALLMARK_IL6_JAK_STAT3_SIGNALING	HALLMARK_IL6_JAK_STAT3_SIGNALING	86	-0.528092	-1.3674	0.0126184	0.023975	0.0112901	3525	tags=41%, list=20%, signal=33%	IL3RA/IL2RA/JUN/CXCL9/IL18R1/FAS/CSF2RA/STAT2/CSF3R/IL4R/IL12RB1/SOCS3/CNTFR/CSF1/ITGB3/CCR1/CD14/IL2RG/PIM1/LEPR/IL6ST/OSMR/CD38/CD36/ITGA4/ACVRL1/PIK3R5/EBI3/TGFB1/PDGFC/LTB/IL1R1/CSF2RB/CXCL13/A2M
	HALLMARK_TNFA_SIGNALING_VIA_NFKB	HALLMARK_TNFA_SIGNALING_VIA_NFKB	200	-0.467441	-1.24973	0.0202765	0.0366908	0.0172782	3605	tags=41%, list=20%, signal=33%	CD44/NR4A2/PNRC1/JUNB/DRAM1/FJX1/CDKN1A/FOS/CFLAR/SIK1/CEBPD/JUN/RCAN1/EHD1/TNFAIP8/KDM6B/MARCKS/TNFAIP3/TNFRSF9/NFKB2/PMEPA1/ATF3/RELB/CD83/STAT5A/LITAF/PTX3/SLC2A3/BTG2/IRS2/BCL6/ICAM1/BMP2/SOCS3/CLCF1/ZFP36/NR4A1/INHBA/KLF10/CSF1/ABCA1/OLR1/TRAF1/SNN/PTGER4/CCL5/F3/PLEK/DNAJB4/SGK1/TUBB2A/ZBTB10/PLPP3/EGR3/IFIT2/IL6ST/EDN1/ACKR3/RHOB/EGR2/SPSB1/GADD45B/CD69/DENND5A/PDE4B/NR4A3/IL7R/KLF2/SERPIN…
